# Supplementary material for: Structural insights into molecular mechanism for N6-adenosine methylation by MT-A70 family methyltransferase METTL4
Source: Nat Commun. 2022 Sep 26;13:5636. doi: 10.1038/s41467-022-33277-x (PMC9512776; doi:10.1038/s41467-022-33277-x)
Supplement: Supplementary file 3 — Source Data [file 41467_2022_33277_MOESM3_ESM.xlsx]

## Sheet: Fig.1b
	Fig.1b

## Sheet: Fig.1d
			Fig.1d	number of rosette leaves	Arabidopsis thaliana strains
				10	Col_0
				10	Col_0
				10	Col_0
				10	Col_0
				10	Col_0
				10	Col_0
				10	Col_0
				11	Col_0
				11	Col_0
				11	Col_0
				11	Col_0
				11	Col_0
				11	Col_0
				11	Col_0
				11	Col_0
				11	Col_0
				11	Col_0
				11	Col_0
				11	Col_0
				11	Col_0
				12	Col_0
				12	Col_0
				12	Col_0
				12	Col_0
				8	mettl4-1
				8	mettl4-1
				8	mettl4-1
				9	mettl4-1
				9	mettl4-1
				9	mettl4-1
				9	mettl4-1
				9	mettl4-1
				9	mettl4-1
				9	mettl4-1
				9	mettl4-1
				9	mettl4-1
				9	mettl4-1
				10	mettl4-1
				10	mettl4-1
				10	mettl4-1
				10	mettl4-1
				10	mettl4-1
				10	mettl4-1
				10	mettl4-1
				10	mettl4-1
				10	mettl4-1
				10	mettl4-1
				10	mettl4-1
				11	mettl4-1
				10	WT_re_mettl4
				10	WT_re_mettl4
				10	WT_re_mettl4
				10	WT_re_mettl4
				10	WT_re_mettl4
				10	WT_re_mettl4
				10	WT_re_mettl4
				10	WT_re_mettl4
				10	WT_re_mettl4
				10	WT_re_mettl4
				10	WT_re_mettl4
				11	WT_re_mettl4
				11	WT_re_mettl4
				11	WT_re_mettl4
				11	WT_re_mettl4
				11	WT_re_mettl4
				11	WT_re_mettl4
				11	WT_re_mettl4
				11	WT_re_mettl4
				11	WT_re_mettl4
				11	WT_re_mettl4
				12	WT_re_mettl4
				12	WT_re_mettl4
				12	WT_re_mettl4
				12	WT_re_mettl4
				8	Mu_re_mettl4
				8	Mu_re_mettl4
				8	Mu_re_mettl4
				9	Mu_re_mettl4
				9	Mu_re_mettl4
				9	Mu_re_mettl4
				9	Mu_re_mettl4
				9	Mu_re_mettl4
				9	Mu_re_mettl4
				9	Mu_re_mettl4
				9	Mu_re_mettl4
				10	Mu_re_mettl4
				10	Mu_re_mettl4
				10	Mu_re_mettl4
				10	Mu_re_mettl4
				10	Mu_re_mettl4
				10	Mu_re_mettl4
				10	Mu_re_mettl4
				10	Mu_re_mettl4
				10	Mu_re_mettl4
				10	Mu_re_mettl4
				10	Mu_re_mettl4
				10	Mu_re_mettl4
				11	Mu_re_mettl4
				11	Mu_re_mettl4

## Sheet: Fig.1e
									Time/min	m6Am ST	Col_0	mettl4-1	WT-re-mettl4	Mu-re-mettl4
									0.501	24.32	48.58	48.6	48.62	48.72
									0.508	24.28	48.58	48.64	48.62	48.56
		Fig.1e							0.514	26.42	52.8	52.8	52.86	52.82
									0.52	24.28	48.7	48.64	48.56	48.6
				m6Am / 105 rA					0.527	24.31	49.28	48.84	48.66	48.62
				1	2	3			0.533	24.41	49.54	49	48.72	48.88
			Col_0	1.16822	1.03767	0.93302			0.539	24.47	49.9	49.06	48.76	49.42
			METTL4-1	0	0	0			0.546	24.59	49.96	49.02	48.76	49.64
			WT-re-mettl4	0.851472	0.828209	0.846968			0.552	24.63	49.7	48.86	48.9	49.68
			Mu-re-mettl4	0	0	0			0.558	24.58	49.14	48.66	48.92	49.7
									0.565	24.49	49	48.62	48.96	49.62
									0.571	24.5	48.7	48.6	49.04	49.34
									0.577	24.52	48.68	48.58	48.98	49.34
									0.583	24.62	48.82	48.52	48.78	49.32
									0.59	24.66	48.9	48.6	48.7	49.24
									0.596	24.64	49.32	48.78	48.64	49.12
									0.602	24.53	49.72	48.94	48.74	49.2
									0.609	24.41	50.08	49.16	48.84	49.24
									0.615	24.35	50.06	49.18	48.9	49.12
									0.621	24.38	49.84	49.06	48.98	48.94
									0.628	24.4	49.26	48.82	48.94	48.88
									0.634	24.41	48.86	48.72	48.76	48.96
									0.64	24.5	48.6	48.76	48.74	49.2
									0.647	24.58	48.62	48.82	48.7	49.36
									0.653	24.57	48.64	48.84	48.62	49.66
									0.659	24.56	48.68	48.82	48.64	49.64
									0.666	24.51	48.76	48.74	48.62	49.62
									0.672	24.4	48.84	48.56	48.6	49.4
									0.678	24.34	48.9	48.7	48.58	49.36
									0.685	24.43	48.88	48.78	48.54	49.04
									0.691	24.47	48.8	48.8	48.56	48.94
									0.697	24.58	48.7	48.76	48.74	48.7
									0.704	24.68	48.64	48.88	48.96	48.94
									0.71	24.79	48.6	49.02	49.08	49.16
									0.716	24.73	48.62	49.14	49.38	49.28
									0.723	24.8	48.64	49.26	49.68	49.26
									0.729	24.76	48.78	49.22	49.62	49.12
									0.735	24.72	49.08	49.24	49.52	48.84
									0.742	24.69	49.24	49.22	49.5	48.76
									0.748	24.67	49.24	49.32	49.2	48.98
									0.754	24.55	49.12	49.64	48.96	49.06
									0.761	24.54	49.16	50.06	48.94	49.5
									0.767	24.56	49.06	49.96	48.96	49.9
									0.773	24.54	49.12	50	48.9	50.18
									0.78	24.52	49.08	49.72	48.92	50.1
									0.786	24.48	49.02	49.16	48.86	49.9
									0.792	24.38	48.74	48.82	48.78	49.42
									0.799	24.34	48.76	48.78	48.64	49.14
									0.805	24.38	48.88	48.64	48.64	49.04
									0.811	24.4	49.1	48.64	48.64	49.04
									0.817	24.4	49.14	48.6	48.84	49
									0.824	28.05	49.2	48.56	48.94	48.88
									0.83	30.97	49.34	48.52	48.98	48.82
									0.836	32.32	49.22	48.5	48.94	48.72
									0.843	32.03	49.08	48.56	48.86	48.7
									0.849	30.27	49.04	48.62	48.66	48.66
									0.855	26.03	48.88	48.66	48.66	48.6
									0.862	24.65	48.66	48.68	48.68	48.6
									0.868	24.51	48.64	48.66	48.68	48.62
									0.874	24.39	48.6	48.6	48.7	48.64
									0.881	24.38	48.68	48.6	48.7	48.66
									0.887	24.51	48.72	48.58	48.7	48.68
									0.893	24.56	48.74	48.58	48.7	48.68
									0.9	24.67	48.84	48.58	48.7	48.68
									0.906	24.69	48.84	48.68	48.74	48.7
									0.912	24.64	48.76	48.74	48.74	48.68
									0.919	24.49	48.72	48.76	48.74	48.66
									0.925	24.43	48.66	48.76	48.7	48.66
									0.931	24.35	48.58	48.72	48.66	48.62
									0.938	24.47	48.6	48.62	48.62	48.62
									0.944	24.57	48.62	48.64	48.62	48.62
									0.95	24.6	48.64	48.64	48.64	48.64
									0.957	24.57	48.66	48.64	48.66	48.64
									0.963	24.47	48.64	48.84	48.66	48.78
									0.969	24.34	48.64	48.92	48.76	48.86
									0.976	24.35	48.62	48.96	48.8	48.9
									0.982	24.36	48.6	49.12	49.02	48.88
									0.988	24.37	48.58	49.14	49.08	48.82
									0.995	24.35	48.66	49.16	49.08	48.74
									1.001	24.32	48.7	49.22	49.08	48.74
									1.007	24.27	48.74	49.36	49.08	48.76
									1.014	24.27	48.74	49.22	48.92	48.82
									1.02	24.27	48.82	49.24	48.88	48.84
									1.026	24.28	48.94	49.24	49.06	48.8
									1.033	24.31	49.04	49.22	49.14	48.74
									1.039	24.33	49.08	49.04	49.24	48.74
									1.045	24.42	49.02	48.96	49.24	48.92
									1.052	24.45	48.86	48.78	49.3	49
									1.058	24.49	48.7	48.56	49.06	49.26
									1.064	24.46	48.98	48.62	49.06	49.26
									1.07	24.51	49.1	48.78	49.06	49.14
									1.077	24.46	49.12	48.9	48.96	48.84
									1.083	24.51	49.36	48.94	48.74	48.76
									1.089	24.52	49.36	49.04	48.76	48.74
									1.096	24.58	49.22	49.32	48.78	48.92
									1.102	24.52	49.22	49.38	48.84	49.22
									1.108	24.66	49.14	49.54	48.88	49.3
									1.115	24.88	48.82	49.82	49.42	49.38
									1.121	25.01	48.84	49.86	49.56	49.66
									1.127	24.98	48.74	49.84	49.88	49.78
									1.134	24.91	48.74	49.92	49.94	49.62
									1.14	24.82	48.74	49.68	49.9	49.64
									1.146	24.63	48.78	49.48	49.46	49.38
									1.153	24.58	48.72	49.58	49.38	48.9
									1.159	24.65	48.72	50.08	49.16	48.82
									1.165	24.59	48.84	50.28	49.12	49.12
									1.172	24.5	49	50.44	49.12	49.32
									1.178	24.53	49.12	50.1	49.16	49.48
									1.184	24.61	49.32	49.6	49.28	49.48
									1.191	24.6	49.4	48.94	49.22	49.4
									1.197	24.73	49.34	48.84	49.32	48.98
									1.203	24.84	49.44	48.64	49.16	48.76
									1.21	24.88	49.4	48.9	49.06	48.8
									1.216	25.03	49.34	49.02	48.88	48.82
									1.222	25.07	49.22	49.08	48.78	48.72
									1.229	25.02	49.06	49.04	48.94	48.84
									1.235	25.05	48.78	48.94	49.1	48.84
									1.241	25.01	48.74	48.68	49.18	48.78
									1.248	24.8	48.64	48.66	49.1	48.7
									1.254	24.79	48.66	48.66	48.94	48.64
									1.26	24.67	48.66	48.66	48.58	48.5
									1.267	24.54	48.66	48.64	48.56	48.48
									1.273	24.51	48.82	48.64	48.54	48.48
									1.279	24.53	48.88	48.64	48.52	48.48
									1.286	24.49	48.9	48.66	48.54	48.5
									1.292	24.48	48.86	48.68	48.62	48.48
									1.298	24.41	48.78	48.8	48.64	48.54
									1.305	24.54	48.92	48.86	48.66	48.56
									1.311	24.53	49.06	48.9	48.82	48.58
									1.317	24.56	49.12	49.06	48.86	48.76
									1.323	24.53	49.06	49.22	48.96	48.92
									1.33	24.47	48.94	49.18	49.28	48.94
									1.336	24.31	48.78	49.18	49.42	48.9
									1.342	24.31	48.86	49.36	49.32	49
									1.349	24.36	48.9	49.6	49.24	49.18
									1.355	24.46	48.9	49.7	49.4	49.44
									1.361	24.57	49.42	50.16	49.28	49.58
									1.368	24.61	49.66	50.24	49.4	49.78
									1.374	24.65	49.84	50.18	49.62	49.64
									1.38	24.59	49.74	49.88	49.72	49.52
									1.387	24.68	49.44	49.82	49.4	49.7
									1.393	24.84	49.06	49.48	49.68	49.78
									1.399	25.22	49.18	49.42	49.78	49.5
									1.406	25.52	49.32	49.32	49.62	49.32
									1.412	26.01	49.48	49.58	49.6	49.2
									1.418	26.61	49.44	49.54	49.86	49.28
									1.425	26.98	49.28	49.56	49.84	49.72
									1.431	27.87	49.7	49.54	49.84	49.88
									1.437	28.35	50.06	49.38	49.94	50.02
									1.444	28.07	51.3	49.36	50	49.74
									1.45	27.27	51.96	49.62	49.68	49.38
									1.456	26.42	51.88	49.88	50.16	49.36
									1.463	25.27	51.2	50.04	50.98	49.72
									1.469	24.89	50.56	50.14	51.14	49.86
									1.475	24.81	49.64	49.9	50.94	50.16
									1.482	24.68	49.58	49.62	50.96	50.16
									1.488	24.52	49.64	49.42	50.34	49.76
									1.494	24.44	49.66	49.44	49.98	49.44
									1.501	24.4	49.56	49.96	50.06	49.14
									1.507	24.45	49.38	50.22	49.84	48.86
									1.513	24.46	49.34	50.22	49.36	48.7
									1.52	24.41	49.68	49.92	49.08	48.8
									1.526	24.26	49.62	49.54	49.02	48.8
									1.532	24.36	49.78	48.9	49.02	48.82
									1.539	24.39	49.62	49.16	49.12	48.86
									1.545	24.45	49.68	49.26	49.24	48.8
									1.551	24.53	49.3	49.26	49.22	48.62
									1.557	24.52	49.48	49.22	49.04	48.6
									1.564	24.62	49.4	49.1	48.98	48.58
									1.57	24.67	49.3	48.9	48.86	48.5
									1.576	24.61	49.22	48.9	48.84	48.6
									1.583	24.53	49.24	49.3	48.96	48.78
									1.589	24.45	49.42	49.44	49.16	49.04
									1.595	24.35	49.76	49.5	49.22	49.14
									1.602	24.44	49.94	49.4	49.38	49.12
									1.608	24.46	49.9	49.24	49.42	49
									1.614	24.4	49.8	49.24	49.4	49.18
									1.621	24.35	49.56	49.4	49.34	49.18
									1.627	24.33	49.76	49.58	49.52	49.34
									1.633	24.34	49.8	49.64	49.6	49.44
									1.64	24.47	50.22	49.52	49.6	49.32
									1.646	24.55	50.66	49.5	49.54	49.06
									1.652	24.58	50.64	49.66	49.42	49.02
									1.659	24.49	50.72	49.54	49.26	48.88
									1.665	24.47	50.66	49.38	49.14	48.8
									1.671	24.48	50.2	49.2	49.1	48.82
									1.678	24.48	49.82	48.8	49.04	48.76
									1.684	24.49	49.56	48.78	48.84	48.82
									1.69	24.5	49.2	48.9	48.76	48.86
									1.697	24.54	49.34	49.06	48.96	48.86
									1.703	24.56	49.42	49.26	49.12	48.94
									1.709	24.7	49.5	49.38	49.22	48.96
									1.716	24.69	49.5	49.48	49.24	48.94
									1.722	24.62	49.34	49.68	49.32	48.94
									1.728	24.47	49.2	49.66	49.36	49.12
									1.735	24.33	49.06	49.56	49.68	49.46
									1.741	24.25	49.02	49.46	49.92	49.68
									1.747	24.24	49.06	49.6	50.16	49.7
									1.754	24.25	49.12	49.58	50.68	49.68
									1.76	24.32	49.14	49.92	50.9	49.44
									1.766	24.37	49.24	50.38	50.88	49.16
									1.773	24.47	49.46	50.5	51.78	48.98
									1.779	24.57	49.52	50.14	52.24	49.04
									1.785	24.57	49.48	50.02	52.4	49.08
									1.792	24.48	49.76	49.68	52.2	49.58
									1.798	24.43	49.84	49.74	52.04	49.8
									1.804	24.3	50.38	50.02	50.86	50.66
									1.81	24.22	50.82	50.32	50.28	51.08
									1.817	24.24	51.3	50.26	50.2	51.66
									1.823	24.26	51.28	50.38	50.22	51.66
									1.829	24.27	51.24	50.32	49.96	51.44
									1.836	24.27	50.9	50.42	49.84	50.5
									1.842	24.29	50.78	50.4	49.68	50.02
									1.848	24.27	50.74	50.24	49.84	49.36
									1.855	24.27	50.48	50.14	50.1	49.18
									1.861	24.27	50.38	49.88	50.62	49.32
									1.867	24.33	50.08	50.04	50.86	49.28
									1.874	24.36	49.86	49.92	50.62	49.18
									1.88	24.44	49.42	49.84	49.84	49.26
									1.886	24.52	49.44	49.44	49.52	49.1
									1.893	24.52	49.34	49.36	49.02	48.96
									1.899	24.49	49.4	49.18	49.12	48.98
									1.905	24.45	49.46	49.42	49.18	49.24
									1.912	24.38	49.68	49.96	49.12	49.24
									1.918	24.47	49.54	50.16	49.04	49.36
									1.924	24.53	49.6	50.1	49.12	49.38
									1.931	24.51	49.76	49.76	49.4	49.22
									1.937	24.49	50.04	49.48	49.64	49.32
									1.943	24.5	50.26	49.04	49.92	49.82
									1.95	24.38	50.36	49.18	50.06	49.86
									1.956	24.41	50.16	49.78	49.8	50.12
									1.962	24.42	49.72	50.16	49.52	50.12
									1.969	24.38	49.3	50.12	49.46	49.96
									1.975	24.31	48.92	49.96	49.18	49.64
									1.981	24.28	48.92	49.56	49	49.5
									1.988	24.27	48.82	48.88	49.32	49.02
									1.994	24.25	48.82	49.08	49.36	48.8
									2	24.27	48.76	49.32	49.56	48.78
									2.007	24.3	48.68	49.74	49.54	48.9
									2.013	24.38	48.62	49.8	49.48	48.96
									2.019	24.39	48.74	49.72	49.46	48.9
									2.026	24.38	48.94	49.28	49.54	48.82
									2.032	24.41	49.02	49.12	49.38	49.18
									2.038	24.39	49.04	48.8	49.36	49.46
									2.045	24.34	49.02	49.04	49.4	49.98
									2.051	24.35	48.9	49.12	49.18	50.26
									2.057	24.59	49.02	49.18	49.22	50.16
									2.063	24.63	49.28	49.14	49.26	49.48
									2.07	24.68	49.92	49.12	49.08	49.26
									2.076	24.75	50.16	49.02	48.92	48.72
									2.082	24.68	50.18	49.06	48.94	48.72
									2.089	24.46	49.78	49.04	48.88	48.84
									2.095	24.51	49.36	49.32	48.74	48.9
									2.101	24.5	48.74	49.36	48.82	48.9
									2.108	24.55	48.68	49.34	48.86	48.82
									2.114	24.61	48.68	49.26	48.9	48.66
									2.12	24.71	48.68	49.06	49.22	48.68
									2.127	24.66	48.66	48.84	49.3	48.78
									2.133	24.88	48.64	49.2	49.48	48.98
									2.139	24.82	48.6	49.52	49.64	49.66
									2.146	24.82	48.84	49.7	49.64	49.96
									2.152	24.9	49.1	49.88	49.34	50.28
									2.158	25.02	49.26	49.76	49.24	50.26
									2.165	24.84	49.26	49.44	48.92	49.9
									2.171	24.92	49.28	49.16	49.08	49.32
									2.177	24.84	49.14	49.2	49.66	49.32
									2.184	24.56	49.2	49	49.88	49.08
									2.19	24.41	49.3	49	50.48	48.96
									2.196	24.37	49.32	49.12	51	48.92
									2.203	24.32	49.12	49.1	50.8	49.32
									2.209	24.33	49.14	49.06	50.44	49.52
									2.215	24.35	49.7	49.12	50.2	49.82
									2.222	24.47	50.28	49.38	49.44	49.94
									2.228	24.51	50.68	49.38	49.22	49.82
									2.234	24.52	50.64	49.38	49.26	49.26
									2.241	24.53	50.26	49.28	49.34	49.08
									2.247	24.48	49.46	49.18	49.38	48.88
									2.253	24.36	49.04	48.88	49.32	48.72
									2.26	24.33	49.06	48.84	49.02	48.64
									2.266	24.4	49.72	48.8	48.92	48.76
									2.272	24.48	50	48.68	48.74	48.82
									2.279	24.51	50.1	48.66	49	48.88
									2.285	24.49	49.96	48.72	49.16	48.86
									2.291	24.42	49.44	48.74	49.22	48.8
									2.297	24.37	48.8	49.06	49.18	48.66
									2.304	24.36	48.72	49.66	49.12	48.72
									2.31	24.38	48.7	50.12	48.88	48.9
									2.316	24.36	48.64	50.46	49.14	49.3
									2.323	24.32	48.62	50.6	49.58	49.64
									2.329	24.23	48.98	50.18	49.9	49.86
									2.335	24.25	49.14	49.76	49.86	49.96
									2.342	24.25	49.62	49.44	50.02	49.76
									2.348	24.24	50.02	49.32	49.94	49.42
									2.354	24.33	50.08	49.62	49.66	49.16
									2.361	24.36	50	49.78	49.68	48.92
									2.367	24.36	50.08	49.82	50	48.88
									2.373	24.35	49.7	49.7	49.76	49
									2.38	24.31	49.38	49.66	49.8	49.14
									2.386	24.21	49.82	49.4	50.24	49.26
									2.392	24.21	49.76	49.68	50.34	49.3
									2.399	24.34	50.14	49.84	50.46	49.2
									2.405	24.41	50.32	49.84	50.76	49.34
									2.411	24.44	50.2	49.88	50.54	49.5
									2.418	24.43	49.54	50.1	50.22	49.9
									2.424	24.41	49.4	50.42	50.5	50.04
									2.43	24.3	48.98	50.5	50.92	50.22
									2.437	24.29	48.88	50.92	51.24	50.04
									2.443	24.28	49.06	50.54	52	49.72
									2.449	24.27	49.28	50.26	51.78	49.64
									2.456	24.27	49.5	49.96	51.08	49.8
									2.462	24.29	49.96	49.74	50.22	49.8
									2.468	24.3	50.16	49.34	49.86	50.06
									2.475	24.29	50.06	49.52	49.48	50.22
									2.481	24.29	49.76	49.58	49.68	50.2
									2.487	24.27	49.48	49.38	49.9	50.08
									2.494	24.34	49.16	49.84	49.96	49.9
									2.5	24.49	49.02	49.98	49.66	49.86
									2.506	24.56	49.02	49.78	49.44	49.8
									2.513	24.57	49.02	49.72	49.34	49.9
									2.519	24.56	48.94	49.62	49.14	50.08
									2.525	24.53	49.32	49.2	49.16	49.92
									2.532	24.45	49.62	49.24	49.46	49.9
									2.538	24.46	49.74	49.7	49.52	49.96
									2.544	24.43	49.7	49.78	49.6	49.78
									2.55	24.39	49.58	50.04	49.72	49.76
									2.557	24.34	49.12	50	49.62	49.58
									2.563	24.37	49.16	49.72	49.44	49.14
									2.569	24.46	49.08	49.18	49.6	48.92
									2.576	24.51	49.3	49.02	49.84	48.82
									2.582	24.5	49.54	48.9	49.78	48.92
									2.588	24.63	49.88	49.02	50	49.58
									2.595	24.65	50.1	49.14	50.14	50.06
									2.601	24.67	50.1	49.56	50.22	50.66
									2.607	24.65	50.44	50.26	50.42	50.84
									2.614	24.59	51.16	50.92	51.06	51.34
									2.62	24.41	51.9	51.74	51.92	51.56
									2.626	24.37	52.3	52.8	53.28	52
									2.633	24.37	52.42	52.84	54.18	52.06
									2.639	24.53	51.92	53.7	54.94	52.7
									2.645	24.68	51.72	53.82	54.72	53.34
									2.652	24.78	51.74	53.52	54.28	53.74
									2.658	24.87	52.44	52.96	53.14	53.7
									2.664	24.78	53.18	52.76	52.38	53.38
									2.671	24.63	53.38	51.62	51.54	52.78
									2.677	24.5	53.04	51.38	51.08	51.8
									2.683	24.38	52.58	51.02	50.24	51.58
									2.69	24.37	51.4	50.6	50.16	51.02
									2.696	24.42	50.44	50.32	49.78	50.3
									2.702	24.46	49.94	50.04	49.82	49.5
									2.709	24.46	49.46	49.72	50.14	49.24
									2.715	24.41	49.32	49.4	50.2	49
									2.721	24.3	49.4	49.02	50.02	49.06
									2.728	24.29	49.3	48.8	49.94	49.14
									2.734	24.27	49.16	48.72	49.42	49.2
									2.74	24.28	49.04	48.92	49.18	49.24
									2.747	24.29	48.76	48.94	49.12	49.14
									2.753	24.29	48.62	49	48.96	49.14
									2.759	24.37	48.64	49.06	49.06	49.16
									2.766	24.4	48.68	49.02	49.18	49.18
									2.772	24.41	48.7	49.04	49.16	49.34
									2.778	24.39	48.68	49.26	49.36	49.42
									2.785	24.34	48.64	49.34	49.42	49.3
									2.791	24.25	48.62	49.2	49.38	49.28
									2.797	24.24	48.54	49.18	49.34	49.22
									2.803	24.26	48.72	49.06	49.22	49.04
									2.81	24.29	49.02	49.02	48.98	48.96
									2.816	24.3	49.38	49.06	49.02	49.16
									2.822	24.37	50.1	49.02	49.04	49.32
									2.829	24.42	50.54	49.02	49.08	49.5
									2.835	24.43	50.56	48.94	49.06	49.48
									2.841	24.55	50.7	49.28	48.96	49.6
									2.848	24.56	50.62	49.5	49.28	49.38
									2.854	24.61	50.52	50.3	49.48	49.96
									2.86	24.62	51.08	50.64	49.56	50.3
									2.867	24.58	51.42	51.3	49.6	50.5
									2.873	24.42	51.52	51.62	49.78	50.28
									2.879	24.37	51.22	51.58	49.64	49.96
									2.886	24.28	50.52	51.1	49.76	49.56
									2.892	24.35	49.9	50.7	49.94	49.9
									2.898	24.56	49.96	49.9	49.86	50.02
									2.905	24.64	50.1	49.36	49.58	49.94
									2.911	24.63	50.46	49.18	49.88	49.82
									2.917	24.59	50.68	49.02	49.94	49.32
									2.924	24.55	50.32	49.06	49.72	49.38
									2.93	24.42	49.88	49.04	49.54	49.54
									2.936	24.43	49.52	49.1	49.34	49.56
									2.943	24.39	49.54	49.12	48.88	49.64
									2.949	24.45	49.38	49.28	49.18	49.76
									2.955	24.44	49.34	49.34	49.34	49.66
									2.962	24.46	49.12	49.28	49.44	49.72
									2.968	24.64	48.92	49.06	49.4	49.68
									2.974	24.67	48.62	48.94	49.26	49.46
									2.981	24.57	48.68	48.72	49.1	49.44
									2.987	24.55	48.96	48.82	49.16	49.34
									2.993	24.47	49.18	48.9	49.26	49.3
									3	24.28	49.34	48.94	49.38	49.1
									3.006	24.31	49.3	49.02	49.34	48.9
									3.012	24.31	49.06	49.08	49.14	48.84
									3.019	24.3	48.88	49.02	49.02	48.98
									3.025	24.27	48.94	49.04	48.9	49.06
									3.031	24.26	49.04	49.12	48.8	49.2
									3.038	24.28	49.32	49.04	48.8	49.22
									3.044	24.29	49.38	49.14	48.8	49.1
									3.05	24.32	49.22	49.14	49.02	49
									3.056	24.31	48.96	49.04	49.1	48.94
									3.063	24.29	48.78	48.86	49.14	48.8
									3.069	24.26	48.58	48.82	49.1	48.78
									3.075	24.25	48.58	48.66	49.02	48.78
									3.082	24.22	48.58	48.68	48.82	48.76
									3.088	24.3	48.58	48.64	48.8	48.76
									3.094	24.35	48.58	48.64	48.78	48.78
									3.101	24.39	48.6	48.62	48.74	48.8
									3.107	24.38	48.62	48.64	48.72	48.8
									3.113	24.38	48.68	48.68	48.72	48.8
									3.12	24.3	48.82	48.72	48.9	48.78
									3.126	24.27	48.96	48.74	48.96	48.76
									3.132	24.26	49	48.76	49.12	48.74
									3.139	24.32	48.96	48.76	49.16	49.02
									3.145	24.32	48.82	48.74	49.34	49.16
									3.151	24.41	48.64	48.86	49.36	49.28
									3.158	24.44	48.58	49.3	49.94	49.26
									3.164	24.42	48.58	49.48	50.04	49.2
									3.17	24.32	48.62	49.66	50.02	48.92
									3.177	24.28	48.7	49.6	49.64	49
									3.183	24.21	48.72	49.46	49.38	48.98
									3.189	24.24	48.74	49.34	48.9	48.98
									3.196	24.3	48.82	49.38	49.12	49.12
									3.202	24.35	48.86	49.34	49.32	49.24
									3.208	24.36	49.22	49.26	49.38	49.22
									3.215	24.38	49.68	49.16	49.28	49.3
									3.221	24.33	49.82	49.06	49.2	49.4
									3.227	24.3	49.72	49.34	48.94	49.26
									3.234	24.41	49.68	49.76	48.94	49.52
									3.24	24.5	49.38	50.3	49.18	49.56
									3.246	24.55	49.6	50.34	49.28	49.48
									3.253	24.55	49.72	50.18	49.3	49.22
									3.259	24.48	49.66	50.1	49.26	49.1
									3.265	24.4	49.32	50	49.2	49.32
									3.272	24.38	49.12	49.98	49.38	49.82
									3.278	24.49	48.98	50.22	49.62	50.02
									3.284	24.59	49.12	50.08	49.7	50.02
									3.29	24.7	49.28	49.54	49.6	50.02
									3.297	24.65	49.34	49.18	49.32	49.5
									3.303	24.6	49.36	49.1	49.06	49.64
									3.309	24.49	49.16	48.94	49	49.76
									3.316	24.42	49.12	48.96	49	49.96
									3.322	24.33	48.92	48.92	49.1	49.76
									3.328	24.31	48.8	48.84	49.4	49.84
									3.335	24.28	48.68	48.74	49.44	49.5
									3.341	24.24	48.76	49.08	49.46	49.62
									3.347	24.26	48.92	49.3	49.34	49.42
									3.354	24.28	49	49.46	49.14	49.56
									3.36	24.28	49.02	49.52	48.98	49.4
									3.366	24.28	48.96	49.38	49.04	49.52
									3.373	24.26	48.82	49.14	49.04	49.58
									3.379	24.36	48.9	49.18	49.08	49.66
									3.385	24.41	49	49.18	49.4	49.52
									3.392	24.42	49.04	49.1	49.62	49.48
									3.398	24.52	49	49.16	49.76	49.2
									3.404	24.53	48.88	49.04	49.68	48.96
									3.411	24.44	48.74	48.96	49.38	48.94
									3.417	24.41	48.78	49	48.9	48.9
									3.423	24.42	48.78	49.04	48.78	48.8
									3.43	24.36	48.94	48.96	48.82	48.94
									3.436	24.48	49.1	49.02	48.98	49.04
									3.442	24.55	49.22	49.06	49.06	49.08
									3.449	24.75	49.36	48.98	49.06	49.36
									3.455	24.74	49.32	48.94	48.98	49.42
									3.461	24.68	49.08	48.94	48.82	49.32
									3.468	24.68	48.88	49.16	48.7	49.22
									3.474	24.62	48.72	49.22	48.74	49.28
									3.48	24.46	48.62	49.64	48.74	49.08
									3.487	24.44	48.62	49.9	48.76	49.1
									3.493	24.49	48.84	49.84	48.76	49.2
									3.499	24.4	48.92	49.76	48.8	49.16
									3.506	24.62	49.08	49.66	48.76	48.96
									3.512	24.7	49.18	49.32	49.1	48.92
									3.518	24.68	49.28	49.12	49.22	49.04
									3.525	24.54	49.12	49.14	49.38	49
									3.531	24.45	49.64	49.06	49.32	49.04
									3.537	24.24	49.74	49.24	49.2	49.02
									3.543	24.26	50.04	49.46	49.06	49.22
									3.55	24.27	50.46	49.74	49.2	49.16
									3.556	24.27	50.48	49.92	49.28	49.2
									3.562	24.28	49.96	49.84	49.34	49.22
									3.569	24.28	49.98	49.88	49.28	49.56
									3.575	24.36	49.58	49.64	49.52	49.64
									3.581	24.44	49.32	49.36	49.6	49.78
									3.588	24.47	49.36	49.08	49.74	49.68
									3.594	24.44	49.42	48.94	49.68	49.82
									3.6	24.39	49.36	48.88	49.48	49.54
									3.607	24.27	49.38	48.94	48.98	49.5
									3.613	24.24	49.18	48.98	48.9	49.78
									3.619	24.24	49.06	48.94	48.82	49.74
									3.626	24.31	48.8	48.88	48.82	49.58
									3.632	24.43	48.7	48.7	48.8	49.58
									3.638	24.5	49.26	48.84	48.74	49.46
									3.645	24.51	49.5	48.9	48.7	49.04
									3.651	24.49	49.6	48.9	48.92	48.92
									3.657	24.38	49.44	48.84	49.06	48.68
									3.664	24.29	49.08	48.78	49.12	48.68
									3.67	24.39	48.56	48.64	49.06	48.7
									3.676	24.46	48.56	48.62	48.94	48.7
									3.683	24.48	48.58	48.62	48.66	48.7
									3.689	24.46	48.6	48.76	48.68	48.7
									3.695	24.41	48.62	48.82	48.7	48.7
									3.702	24.32	48.62	48.82	48.68	48.72
									3.708	24.3	48.62	48.8	48.66	48.74
									3.714	24.34	48.58	48.72	48.62	48.74
									3.721	24.39	48.56	48.56	48.6	48.76
									3.727	24.48	48.52	48.56	48.58	48.78
									3.733	24.58	48.74	48.58	48.6	48.78
									3.74	24.61	48.86	48.6	48.6	48.78
									3.746	24.57	48.98	48.64	48.62	48.78
									3.752	24.49	48.98	48.68	48.76	48.8
									3.759	24.4	48.9	48.88	48.84	48.9
									3.765	24.32	48.88	48.96	49.16	48.96
									3.771	24.33	48.94	48.98	49.44	49.02
									3.777	24.39	48.94	48.96	49.52	49.12
									3.784	24.4	48.9	48.9	49.56	49.08
									3.79	24.4	48.9	48.82	49.54	48.98
									3.796	24.41	48.76	48.86	49.3	49.14
									3.803	24.44	48.8	48.84	49.4	49.12
									3.809	24.46	48.8	48.86	49.52	49.08
									3.815	24.56	48.86	48.86	49.4	49.14
									3.822	24.58	48.8	48.86	49.3	49.26
									3.828	24.53	48.8	48.92	49.14	49.12
									3.834	24.5	48.76	48.98	49.08	49.12
									3.841	24.44	48.72	48.9	49.1	49.14
									3.847	24.41	48.66	48.84	49.18	49.06
									3.853	24.59	48.72	48.74	49.14	48.92
									3.86	24.68	48.74	48.74	49.1	48.94
									3.866	24.66	48.8	48.72	48.84	48.88
									3.872	24.62	48.94	48.96	48.94	48.8
									3.879	24.59	48.98	49.22	48.92	49.12
									3.885	24.44	48.96	49.64	48.9	49.26
									3.891	24.51	48.92	49.68	48.8	49.28
									3.898	24.52	48.8	49.62	48.72	49.22
									3.904	24.58	48.66	49.32	48.58	49.08
									3.91	24.51	48.82	49.38	48.86	48.8
									3.917	24.56	49	49.2	49.12	48.9
									3.923	24.46	49.3	49.62	49.5	48.92
									3.929	24.52	49.38	49.84	49.76	48.92
									3.936	24.54	49.38	49.92	50	48.86
									3.942	24.55	49.18	49.6	49.8	48.98
									3.948	24.49	48.96	50.14	49.66	49.1
									3.955	24.44	48.72	50.1	49.32	49.18
									3.961	24.39	48.68	50.14	49.16	49.46
									3.967	24.44	48.6	49.96	49.02	49.44
									3.974	24.49	48.64	49.68	49.04	49.42
									3.98	24.69	48.66	48.94	49.08	49.38
									3.986	24.76	48.68	48.82	49.18	49.54
									3.993	24.84	48.78	48.86	49.14	49.32
									3.999	24.77	48.82	48.92	49.18	49.3
									4.005	24.9	48.92	48.94	49.5	49.1
									4.012	24.74	48.94	49.04	49.58	49.24
									4.018	24.8	48.98	49.1	49.52	49.16
									4.024	24.72	48.94	49.2	49.4	49.22
									4.03	24.69	49.1	49.2	49.16	49.26
									4.037	24.51	49.54	49.42	49.06	49.36
									4.043	24.5	49.82	49.3	49.58	49.32
									4.049	24.37	49.78	49.22	50.26	49.72
									4.056	24.42	49.74	49.12	50.5	49.8
									4.062	24.55	49.58	49.32	50.46	49.62
									4.068	24.64	49.22	49.26	50.18	49.28
									4.075	24.65	49.32	49.4	49.8	49.06
									4.081	24.76	49.36	49.4	49.5	48.84
									4.087	24.67	49.52	49.26	49.46	49.14
									4.094	24.56	49.46	49.38	49.24	49.28
									4.1	24.47	49.6	49.72	48.9	49.34
									4.106	24.38	49.52	50.18	49.04	49.48
									4.113	24.25	49.56	50.48	49.16	49.44
									4.119	24.25	49.34	50.64	49.36	49.22
									4.125	24.32	49.3	50.18	49.38	49.48
									4.132	24.35	49.14	49.7	49.26	49.52
									4.138	24.48	49.62	49.32	49.24	49.48
									4.144	24.52	49.96	49.58	49.42	49.66
									4.151	24.63	50.26	49.64	49.58	49.66
									4.157	24.58	50.38	49.92	49.7	49.42
									4.163	24.6	50.56	50	49.9	49.44
									4.17	24.47	50.18	49.72	49.8	49.26
									4.176	24.44	50.08	49.64	50.12	49.12
									4.182	24.4	50.04	49.74	50.06	49.1
									4.189	24.43	49.9	49.88	50.04	49.52
									4.195	24.45	49.48	49.9	50.04	50.06
									4.201	24.46	49.5	50.04	49.86	50.56
									4.208	24.46	49.4	49.66	49.5	50.7
									4.214	24.37	49.18	49.54	49.34	50.4
									4.22	24.55	49.02	49.14	49.04	49.8
									4.227	24.6	49.28	48.92	48.74	49.36
									4.233	24.63	49.26	48.68	48.88	49.4
									4.239	24.64	49.42	48.9	49.3	49.38
									4.246	24.58	49.52	49.16	49.48	49.38
									4.252	24.39	49.42	49.26	49.54	49.3
									4.258	24.42	49.14	49.4	49.68	49.26
									4.265	24.41	49.2	49.98	49.78	49.26
									4.271	24.44	49.2	50.02	49.56	49.58
									4.277	24.5	49.74	49.98	49.64	49.64
									4.283	24.5	50.02	49.78	49.52	49.7
									4.29	24.46	50.06	49.32	49.64	49.7
									4.296	24.44	49.86	48.68	49.76	49.46
									4.302	24.52	49.48	48.7	49.86	49.52
									4.309	24.6	49.02	48.76	49.72	49.64
									4.315	24.72	49.14	49.3	49.56	49.44
									4.321	24.68	49.52	49.62	49.12	49.68
									4.328	24.58	49.62	49.78	49.02	49.7
									4.334	24.47	50.12	49.78	49.22	49.5
									4.34	24.51	50.14	49.62	49.5	49.38
									4.347	24.48	50.08	49.12	49.78	49.24
									4.353	24.55	49.84	49.5	49.86	49.34
									4.359	24.53	49.68	49.62	49.98	49.58
									4.366	24.41	49.14	49.9	49.74	49.64
									4.372	24.33	49.4	50.12	49.4	50.08
									4.378	24.28	49.58	50.22	49.3	50.96
									4.385	24.3	49.64	49.98	49.8	51.44
									4.391	24.6	49.64	49.98	50.12	51.92
									4.397	24.74	49.8	49.88	50.6	51.68
									4.404	24.78	49.46	49.96	51.38	51.38
									4.41	24.71	49.54	50.26	51.86	50.96
									4.416	24.5	49.52	50.5	51.84	51.38
									4.423	24.44	49.58	50.76	52.02	52.26
									4.429	24.73	50.18	50.48	52	53.18
									4.435	25.07	50.56	50.5	51.84	52.88
									4.442	25.14	51.06	50.74	51.88	53.06
									4.448	25.06	51.3	52.08	51.74	53.26
									4.454	24.87	51.08	52.62	52.2	54.12
									4.461	24.62	50.86	53.78	52.76	55.06
									4.467	24.43	51.64	54.98	54.04	56.12
									4.473	24.4	51.9	56.14	54.44	56.22
									4.48	24.35	52.12	55.96	54.24	56.04
									4.486	24.58	52.58	56.66	52.82	55.36
									4.492	24.76	51.82	55.14	52.22	54.38
									4.499	24.9	51.46	53.7	51.48	53.08
									4.505	24.94	51.52	52.8	52.22	52.36
									4.511	24.9	51.54	52.52	52.4	51.4
									4.518	24.79	50.92	52.56	52.7	51.4
									4.524	24.85	50.92	53.58	52.48	53.52
									4.53	24.81	51.64	55.42	53.52	55.68
									4.536	24.67	52.46	56.38	54.92	58.48
									4.543	24.52	54.14	58.22	56.96	61.84
									4.549	24.35	55.24	60.8	58.58	65.1
									4.555	24.65	56.42	64.32	61.2	68.82
									4.562	25.01	56.82	67	64	71.22
									4.568	25.17	58	69.44	66.42	74.92
									4.574	25.29	58.22	69.78	68.56	78.52
									4.581	25.18	58.96	68.58	69.8	79.58
									4.587	24.87	59.34	67.5	69.78	78.92
									4.593	24.72	59.06	67.3	68.04	78.06
									4.6	24.68	58.56	68.48	66.86	72.74
									4.606	24.59	58.18	68.68	65.96	67.98
									4.612	24.54	57.36	67.02	64.7	65.92
									4.619	24.52	56.86	66.16	64.58	63.6
									4.625	24.54	56.6	64.7	66.32	63
									4.631	24.57	56.64	63.2	67.2	64.08
									4.638	24.63	57.68	63.68	69.7	65.52
									4.644	24.85	59.18	66.5	74.52	68.06
									4.65	24.86	62.36	68	76.78	72.9
									4.657	24.75	68.92	71.42	83.34	78.02
									4.663	24.64	74.44	75.06	93.22	84.82
									4.669	24.41	80.22	78.58	100.46	90.76
									4.676	24.36	82.92	81.62	102.64	94.8
									4.682	24.44	82.98	85.04	102.86	96.84
									4.688	24.47	81.88	87	98.36	95.2
									4.695	24.54	81.34	87.74	95.4	90.08
									4.701	24.51	81.28	85.22	94.44	87.74
									4.707	24.41	82.54	82.26	96.7	84.64
									4.714	24.4	82.5	78.66	98.82	84.1
									4.72	24.34	80.54	75.94	96.54	84.1
									4.726	24.35	78.4	75.34	93.24	83.1
									4.733	24.52	74.82	74.28	88.68	78.94
									4.739	24.63	70.44	73.44	82.92	74.84
									4.745	24.76	68.06	72.14	76.38	68.76
									4.752	24.76	67.44	71.58	75.48	65.22
									4.758	24.63	69.48	69.82	74.46	63.68
									4.764	24.46	71.68	71	78.3	64.16
									4.77	24.4	75.54	70.56	81.18	66.76
									4.777	24.34	76.88	72.12	86.4	69.5
									4.783	24.7	80	73.16	87.38	70.56
									4.789	24.85	84.62	74.18	88.54	70.64
									4.796	25.02	87.22	73.08	87.16	69.48
									4.802	25.03	87.24	73.22	84.32	69.92
									4.808	24.98	86.14	72.94	81.18	69.54
									4.815	24.65	82.48	70.8	81.66	68.26
									4.821	24.59	79.58	69.5	79.96	66.44
									4.827	24.44	78.04	67.22	77.82	64.68
									4.834	24.33	77.12	62.92	75.76	61.66
									4.84	24.25	75.12	61.18	71.94	59.3
									4.846	24.23	72.26	61.48	67.74	58.3
									4.853	24.22	69.1	59.86	66.1	56.3
									4.859	24.24	67.2	58.62	64.9	54.64
									4.865	24.32	64.46	57.16	64.28	53.28
									4.872	24.43	63.06	54.42	62.84	53.3
									4.878	24.47	61.84	53.26	61.4	52.42
									4.884	24.56	60.42	53.28	59.88	52.62
									4.891	24.6	58.92	53.12	58.26	53.5
									4.897	24.66	57.82	53.06	57	54
									4.903	24.7	56.8	52.6	55.74	53.92
									4.91	24.69	56.78	51.8	54.1	53.42
									4.916	24.56	55.9	50.84	52.74	52.34
									4.922	24.43	55.04	50.08	51.58	50.8
									4.929	24.36	53.62	49.68	50.62	50.04
									4.935	24.45	52.64	49.28	49.88	49.52
									4.941	24.62	51.4	49.06	49.54	49.12
									4.948	24.65	50.62	49.84	49.4	49.02
									4.954	24.65	50.54	50.68	49.54	49.32
									4.96	24.52	50.52	50.94	49.62	49.42
									4.967	24.39	50.72	51.18	49.68	49.36
									4.973	24.51	50.8	51.68	49.68	49.22
									4.979	24.65	50.78	51.18	49.38	49.1
									4.986	24.68	50.46	51.14	49.2	49.38
									4.992	24.69	49.98	51.5	49.14	49.68
									4.998	24.58	49.58	51.74	49.5	49.72
									5.005	24.34	49.38	51.24	49.84	50.02
									5.011	24.27	49.62	51.26	50.16	49.84
									5.017	24.22	49.92	50.9	50.32	49.9
									5.023	24.33	50.02	50.22	50.16	50.5
									5.03	24.5	49.84	49.68	49.6	50.64
									5.036	24.58	49.48	49.56	49.3	50.58
									5.042	24.57	49.14	49.3	49.32	50.54
									5.049	24.47	49.36	49.1	49.52	50.64
									5.055	24.25	49.9	49.36	49.74	50.66
									5.061	24.14	50.42	49.3	49.84	50.74
									5.068	24.15	50.94	49.34	49.94	51
									5.074	24.27	50.82	49.42	49.8	51.12
									5.08	24.33	50.66	49.44	49.54	50.6
									5.087	24.35	50.38	49.5	49.52	50.4
									5.093	24.32	49.92	49.6	49.96	50.18
									5.099	24.26	49.4	49.66	50.52	49.36
									5.106	24.18	49.62	49.44	50.78	49.48
									5.112	24.19	49.78	49.24	51.02	50.22
									5.118	24.2	49.98	49.1	50.72	50.38
									5.125	24.23	50.06	49.76	50.4	50.36
									5.131	24.29	49.86	50.2	50.04	50.18
									5.137	24.29	49.72	50.58	50.04	49.72
									5.144	24.3	49.68	50.44	50.1	49.24
									5.15	24.34	49.94	50.4	50.26	49.3
									5.156	24.42	50.22	49.88	50.14	49.3
									5.163	24.57	50.5	49.72	50.16	49.4
									5.169	24.69	50.22	49.52	50.66	49.42
									5.175	24.95	50.5	49.58	51.14	49.56
									5.182	25.63	52.98	49.28	53.22	49.68
									5.188	30.47	62.14	49.24	57.56	49.54
									5.194	57	97.02	49.18	76.52	49.16
									5.201	147.59	207.64	49.22	143.78	49.06
									5.207	425.88	488.94	49.4	331.68	49.36
									5.213	1047.84	1065.26	50.28	744.4	50.08
									5.22	2143.71	1982.26	51.38	1449.48	50.5
									5.226	3676.44	3114.98	52.18	2393.7	51.38
									5.232	5452.24	4229.92	52.82	3450.78	51.96
									5.239	7076.52	5126.44	52.64	4395.52	52.46
									5.245	8220.46	5557.66	52.72	4966.84	52.66
									5.251	8600.92	5481.82	52.38	5090.34	52.9
									5.257	8203.09	4973.06	52.02	4771.46	53.4
									5.264	7180.05	4194.66	51.28	4121.78	53.52
									5.27	5832.1	3265.34	51	3309.54	52.94
									5.276	4392.28	2391.7	49.98	2493.14	52.04
									5.283	3103.22	1642.36	50.14	1742.84	51
									5.289	2063.91	1068.3	50.14	1139.84	49.94
									5.295	1297.2	646.38	50.68	694.38	49.66
									5.302	767.66	368.88	51.18	398.84	49.84
									5.308	440.77	203.18	51.42	228.68	50.4
									5.314	257.89	118.18	50.96	136.3	50.34
									5.321	156.42	81.02	50.72	93.96	49.94
									5.327	100.7	65.32	50.16	71.38	50.12
									5.333	72.98	58.62	49.66	61.94	49.94
									5.34	57.37	56.38	50.04	57.96	49.68
									5.346	48.47	56.04	50.22	54.38	50.16
									5.352	44.69	55.14	50.86	54	50.58
									5.359	40.64	54.7	51.02	54.16	50.96
									5.365	37.56	53.9	51.34	54.38	50.96
									5.371	34.92	52.88	50.96	54.98	50.86
									5.378	33.34	52.12	50.86	54.44	50.36
									5.384	32.6	51.7	50.26	53.34	49.9
									5.39	32.2	51.74	50.3	52.24	49.6
									5.397	31.42	51.82	50	51.1	49.82
									5.403	30.18	51.84	49.72	50.62	49.62
									5.409	28.76	51.72	49.52	50.72	49.72
									5.416	28.03	51.6	49.38	50.62	50.18
									5.422	28.7	52.14	49.36	50.38	50.12
									5.428	31.26	52.3	49.58	50.64	50
									5.435	36.21	52.62	49.58	50.38	50.26
									5.441	44.98	53.7	49.7	50.08	50.62
									5.447	57.03	53.5	49.86	50.08	50.36
									5.454	74.7	52.78	50.14	50.2	50.52
									5.46	91.86	52.52	50.36	49.9	50.58
									5.466	104.77	52.28	50.48	50.2	50.04
									5.473	106.93	51.68	51.36	50.34	49.9
									5.479	102.91	51.98	52.04	50.26	50.44
									5.485	91.17	52.12	52.26	49.88	50.56
									5.492	78.67	51.98	52.12	49.6	50.72
									5.498	65.83	51.54	51.78	49.28	50.82
									5.504	56.05	51.42	50.38	49.56	50.8
									5.51	45.48	51.32	50.52	50	50.42
									5.517	37.48	50.88	50.5	50.8	50.64
									5.523	32.56	50.46	50.46	50.88	50.42
									5.529	30.36	50.34	51.14	50.96	50.54
									5.536	28.96	50.28	51.3	50.36	50.12
									5.542	27.82	50.16	51.38	50.3	49.86
									5.548	27.04	50.12	51.34	50	49.16
									5.555	26.46	49.96	50.94	50.24	49.2
									5.561	26.03	50.76	49.94	49.98	49.34
									5.567	25.77	50.88	49.62	49.78	49.66
									5.574	25.66	50.96	48.96	50.04	49.98
									5.58	25.44	51.06	48.94	50.26	49.88
									5.586	25.35	50.6	48.9	50.32	49.78
									5.593	25.28	49.46	48.98	50.22	49.72
									5.599	25.19	49.28	49.44	49.88	49.86
									5.605	25.38	49.1	49.8	49.02	49.68
									5.612	25.4	49.5	50	48.9	49.84
									5.618	25.27	49.76	49.9	48.98	49.52
									5.624	25.18	50.08	49.66	49.02	49.32
									5.631	25.29	50.16	49.6	49.06	49.02
									5.637	25.07	50.5	49.56	49.54	49.04
									5.643	24.98	50.1	49.78	49.72	48.78
									5.65	24.78	50.14	49.94	49.96	48.74
									5.656	24.76	49.78	49.78	49.98	48.76
									5.662	24.6	49.68	49.48	49.96	48.8
									5.669	24.7	49.54	49.36	49.72	48.86
									5.675	24.61	49.74	49.02	49.7	48.98
									5.681	24.64	49.82	49.1	49.52	49.02
									5.688	24.76	49.9	49.24	49.4	48.88
									5.694	24.85	49.54	49.3	49.14	48.74
									5.7	24.82	49.42	49.68	49.08	48.84
									5.707	24.78	49.98	49.74	49.18	49.08
									5.713	24.66	50.2	49.68	49.22	49.18
									5.719	24.46	50.16	49.88	49.5	49.3
									5.726	24.47	50.44	50.48	49.82	49.16
									5.732	24.65	50.18	51.04	50.32	48.92
									5.738	24.68	49.72	51.34	50.48	49.48
									5.745	24.76	49.62	51.06	50.54	49.68
									5.751	24.75	49.44	50.44	50.14	49.66
									5.757	24.78	49.08	49.7	50.08	49.5
									5.763	24.77	49.18	49.32	49.66	49.42
									5.77	24.82	49.08	49.42	49.62	49.2
									5.776	24.71	49.18	49.88	49.56	49.38
									5.782	24.7	49.18	50.04	49.7	49.52
									5.789	24.65	49.02	49.92	49.5	49.4
									5.795	24.58	49	49.7	49.66	49.28
									5.801	24.73	48.98	49.46	49.96	49.08
									5.808	24.74	49.52	49.16	50.06	49.1
									5.814	24.66	49.8	49.22	50.4	48.94
									5.82	24.66	50.16	49.46	50.46	49.34
									5.827	24.88	50.28	49.72	50.58	49.34
									5.833	24.86	50.52	49.96	50.56	49.74
									5.839	24.98	50.18	49.9	50.8	50.24
									5.846	24.96	50.1	49.8	50.58	50.42
									5.852	24.81	49.92	49.6	50.44	50.28
									5.858	24.86	50.28	49.3	49.8	50.32
									5.865	25.19	50.14	48.98	49.38	50
									5.871	25.25	50.62	48.84	48.98	49.76
									5.877	25.36	50.68	48.8	49.14	49.66
									5.884	25.19	50.3	48.7	50.1	49.62
									5.89	24.96	49.68	49.14	50.8	49.92
									5.896	24.82	50.18	49.66	51.16	50.06
									5.903	25.1	50.12	49.9	51.4	49.98
									5.909	25.23	50.3	50.16	51.14	49.94
									5.915	25.62	50.16	50.48	50.24	49.56
									5.922	25.56	50.16	50.46	50.08	49.38
									5.928	25.37	49.6	50.7	49.96	49.52
									5.934	25.02	49.64	50.8	49.62	49.64
									5.941	24.73	49.56	50.48	49.44	50
									5.947	24.44	49.64	49.88	49.38	50.46
									5.953	24.56	49.5	49.6	49.64	50.42
									5.96	24.63	50.18	49.66	49.72	50.22
									5.966	24.7	50.74	50.06	49.76	50.46
									5.972	24.71	51.32	50.5	49.76	50.42
									5.979	24.77	51.26	50.54	49.88	50.74
									5.985	24.73	50.82	50.18	49.74	51.24
									5.991	24.69	50.26	49.64	49.86	51.32
									5.997	24.69	49.9	49.38	49.78	50.7
									6.004	24.9	49.76	49.28	49.84	50.14
									6.01	25.07	49.86	49.6	50	49.76
									6.016	25.16	50	49.82	50.38	49.46
									6.023	25.3	50	49.78	51.28	49.46
									6.029	25.22	49.84	49.54	51.54	49.62
									6.035	25.44	49.96	49.26	51.1	50.06
									6.042	25.7	50.08	49.32	50.66	50
									6.048	25.83	50.44	49.34	50.1	50
									6.054	25.87	50.56	49.76	49.28	49.66
									6.061	25.87	50.7	50.28	49.34	49.14
									6.067	25.57	50.42	50.44	49.38	48.92
									6.073	25.45	50.14	50.14	49.3	49.06
									6.08	25.37	49.66	50	49.4	49.14
									6.086	25.17	49.8	49.48	49.52	49.16
									6.092	25.15	49.88	49.3	49.38	49
									6.099	25.2	49.88	49.74	49.46	48.88
									6.105	25.23	50.36	49.9	49.68	49.1
									6.111	25.32	50.38	49.84	49.66	49.5
									6.118	25.17	50.58	49.64	49.54	49.7
									6.124	25.25	51	49.26	49.86	49.72
									6.13	25.24	51.14	48.86	49.98	49.42
									6.137	25.16	51.18	48.88	50.22	49.12
									6.143	25	51.5	49.14	50.84	48.82
									6.149	25	50.96	49.5	50.98	49.38
									6.156	24.75	50.98	49.96	50.8	50.06
									6.162	24.72	50.96	50.12	50.86	50.5
									6.168	24.76	50.76	50.08	50.82	50.64
									6.175	24.79	50.74	49.72	50.7	50.46
									6.181	24.76	51.24	49.42	50.76	49.72
									6.187	24.85	50.94	49.42	50.58	49.88
									6.194	25.05	51.26	49.82	50.44	49.96
									6.2	25.1	50.94	50.06	50.12	50.06
									6.206	25.15	50.62	50.22	50.1	50.46
									6.213	25.25	50.28	50.06	49.88	50.46
									6.219	25.14	50.08	50.52	49.62	50.34
									6.225	24.88	50	50.56	49.66	50.78
									6.232	24.67	50.34	50.72	50.14	50.84
									6.238	24.59	50.72	50.86	50.22	50.6
									6.244	24.7	51.46	51.08	50.28	51.12
									6.25	24.89	52.36	51.1	50.8	51.2
									6.257	25	52.6	52.78	50.72	50.94
									6.263	24.99	53.08	53.56	50.52	50.82
									6.269	24.91	53.08	53.44	50.64	50.4
									6.276	24.96	53.16	52.82	50.4	49.6
									6.282	25.07	53.04	51.78	49.76	49.18
									6.288	25.14	52.7	50.48	49.66	49.3
									6.295	25.06	51.92	50.26	49.48	49.14
									6.301	25.05	51.06	50.12	49.18	49.12
									6.307	24.83	50.1	49.78	49.3	49.12
									6.314	24.73	49.64	49.82	49.6	49.26
									6.32	24.6	49.32	49.82	49.78	49.14
									6.326	24.48	49.22	49.88	50.24	49.56
									6.333	24.33	49.28	50	50.22	49.92
									6.339	24.36	49.72	49.94	50.12	49.9
									6.345	24.36	50.08	49.52	49.88	49.7
									6.352	24.46	50.32	49.36	49.8	49.38
									6.358	24.55	50.06	49.12	49.54	48.9
									6.364	24.53	50.04	49.08	49.62	48.58
									6.371	24.51	49.54	49.02	49.9	49.06
									6.377	24.44	49.32	49.18	50	49.2
									6.383	24.33	49.22	49.54	50.14	49.92
									6.39	24.48	49.2	49.72	49.86	50.08
									6.396	24.64	48.96	49.6	49.82	50.36
									6.402	24.77	49.38	49.7	49.84	50.18
									6.409	24.75	49.54	49.8	49.94	50.32
									6.415	24.7	49.5	49.78	49.82	50.02
									6.421	24.57	49.46	49.98	49.88	50.2
									6.428	24.49	49.64	50.24	49.6	50.1
									6.434	24.4	49.34	50.36	49.3	49.88
									6.44	24.4	49.66	50.18	49.3	50.04
									6.447	24.65	49.78	50	49.2	49.86
									6.453	24.89	49.98	49.66	49.16	49.56
									6.459	25	49.98	49.22	49.2	49.56
									6.466	25.15	50.18	48.88	49.2	49.7
									6.472	25.11	49.92	48.8	49.18	49.4
									6.478	24.92	49.64	49	49.06	49.64
									6.485	24.84	49.42	49.22	48.82	49.76
									6.491	25.11	49.32	49.48	48.94	49.64
									6.497	25.04	49.52	49.58	49	49.52
									6.503	25.07	49.6	49.56	49.1	49.42
									6.51	24.98	49.54	49.48	49.34	49.44
									6.516	24.87	49.34	49.42	49.76	49.34
									6.522	24.57	49.22	49.56	49.9	49.46
									6.529	24.67	49	50.1	49.98	49.64
									6.535	24.64	48.98	50.2	49.94	49.96
									6.541	24.7	49.2	49.98	49.66	50.26
									6.548	24.8	49.42	49.72	49.42	50.42
									6.554	24.73	49.54	49.48	49.36	50.14
									6.56	24.64	49.98	49.08	49.4	49.74
									6.567	24.81	50.02	49.6	49.52	49.5
									6.573	24.76	49.88	49.76	49.78	49.34
									6.579	24.7	49.64	49.74	49.78	49.58
									6.586	24.78	49.46	49.48	50.32	49.68
									6.592	24.75	48.98	49.82	50.28	49.74
									6.598	24.59	49.12	49.8	50.32	49.98
									6.605	24.79	49.2	50.06	50.14	50.18
									6.611	24.78	49.64	50.44	50.1	50.46
									6.617	24.67	50.06	50.48	49.98	50.48
									6.624	24.57	50.46	50.06	50.08	50.52
									6.63	24.55	50.62	49.78	49.98	50.86
									6.636	24.48	50.94	50.06	49.98	51.38
									6.643	24.69	51.4	49.92	50.02	51.62
									6.649	24.74	52.78	50.66	50.9	52.1
									6.655	24.75	54.46	51.5	52	51.94
									6.662	24.66	55.36	52.28	52.96	51.5
									6.668	24.54	56.04	53.9	53.82	52.38
									6.674	24.46	55.66	54.88	54.24	52.58
									6.681	24.57	54.18	55.84	53.7	53.6
									6.687	24.59	53.92	56.72	53.7	54.14
									6.693	24.61	54.22	57.46	53.62	54.06
									6.7	24.62	53.94	56.92	54	53.56
									6.706	24.63	54.18	57.08	53.92	53.5
									6.712	24.62	53.82	55.96	54.38	52.56
									6.719	24.68	52.38	54.54	53.94	53.36
									6.725	24.71	51.36	53.06	53.6	53.38
									6.731	24.75	50.6	52.22	52.52	52.94
									6.738	24.86	49.66	51.44	52.28	52.86
									6.744	24.85	49.5	50.88	51.28	52.62
									6.75	24.94	49.46	50.84	51.2	52.86
									6.756	24.9	49.44	50.78	50.9	53.78
									6.763	24.85	49.56	50.5	51.02	53.54
									6.769	24.71	50.32	50.62	50.56	52.56
									6.775	24.74	50.96	50.38	50.2	51.38
									6.782	24.6	51.82	50.08	49.72	49.88
									6.788	24.59	52	49.82	49.62	49.54
									6.794	24.66	52.04	49.66	49.6	49.92
									6.801	24.71	51.28	49.92	49.88	50.44
									6.807	24.9	50.58	50.06	49.84	50.62
									6.813	25.05	49.9	50.2	49.82	50.44
									6.82	25.02	49.66	50.24	49.92	50
									6.826	24.9	49.22	50.06	50.16	49.78
									6.832	24.87	49.52	49.42	50.22	49.58
									6.839	24.83	49.64	49.3	50.18	49.76
									6.845	24.83	49.98	49.04	49.84	50.44
									6.851	24.83	50.04	49.06	49.92	50.72
									6.858	24.92	49.96	49.14	49.86	50.8
									6.864	24.88	49.58	49.22	49.7	50.68
									6.87	24.8	49.64	49.22	49.56	50.72
									6.877	24.78	49.52	49.06	49.32	50.22
									6.883	24.67	49.6	48.96	48.86	50.34
									6.889	24.44	49.46	48.86	49.12	50.1
									6.896	24.41	49.78	49.04	49.22	49.86
									6.902	24.35	49.78	49.1	49.66	49.54
									6.908	24.36	49.74	49.3	49.98	49.64
									6.915	24.46	49.72	49.26	50.04	49.36
									6.921	24.52	49.48	49.2	49.94	49.34
									6.927	24.66	48.92	49.18	50.18	49.44
									6.934	24.69	48.98	49.38	50.16	49.42
									6.94	24.75	49.12	49.56	50.18	49.32
									6.946	24.67	49.26	49.98	50.64	49.32
									6.953	24.59	49.34	50.42	50.92	49.2
									6.959	24.45	49.32	50.8	50.66	48.9
									6.965	24.52	49.06	51.54	50.44	48.92
									6.972	24.57	49.12	51.58	50.64	49.06
									6.978	24.67	49.18	51.16	50.2	49.36
									6.984	24.73	49.28	50.64	50.12	49.46
									6.99	24.67	49.28	50.06	50.28	49.6
									6.997	24.52	49.28	49.38	50.04	49.92
									7.003	24.45	49.06	49.36	49.6	50.02
									7.009	24.45	48.94	49.4	49.5	50.04
									7.016	24.58	48.92	49.32	49.16	50.02
									7.022	24.64	49.24	49.72	49.32	49.7
									7.028	24.72	49.34	50.18	49.76	49.26
									7.035	24.7	49.36	50.44	50.16	49.44
									7.041	24.86	49.46	50.22	50.26	49.74
									7.047	24.8	49.3	49.94	50.28	50.04
									7.054	24.82	49.06	49.4	50.22	50.08
									7.06	24.96	49.24	49.44	49.98	49.84
									7.066	25.13	49.28	49.88	49.76	49.4
									7.073	25.13	49.1	50.42	50.2	49.12
									7.079	25.32	49	50.58	50.34	49.36
									7.085	25.32	48.88	50.88	50.32	49.76
									7.092	25.18	48.64	50.72	50.58	49.88
									7.098	25.02	48.86	50.26	50.6	49.98
									7.104	25.07	49.2	49.94	50.2	49.7
									7.111	24.91	49.4	49.66	50.18	49.72
									7.117	24.89	49.42	49.16	49.98	49.74
									7.123	24.72	49.3	48.98	50.02	50
									7.13	24.73	48.96	49.16	50.4	49.84
									7.136	24.66	49	49.16	50.4	49.82
									7.142	24.71	49.48	49.18	50.44	49.52
									7.149	24.77	49.78	49.26	50.44	49.66
									7.155	24.78	49.88	49.34	49.94	49.54
									7.161	24.68	50.04	49.22	49.48	49.52
									7.168	24.64	49.88	49.18	49.42	49.72
									7.174	24.68	49.72	49.3	49.4	49.68
									7.18	24.59	50.04	49.24	49.86	49.5
									7.187	24.54	50.22	49.24	50.1	49.6
									7.193	24.56	50.28	49.56	50.04	49.62
									7.199	24.68	50.26	49.98	49.86	49.5
									7.206	24.74	50.22	50.36	49.76	49.7
									7.212	24.83	49.84	50.5	49.62	50.24
									7.218	24.82	49.56	50.26	49.78	50.2
									7.225	24.65	49.82	49.94	50.24	50.48
									7.231	24.42	49.92	49.78	50.28	50.3
									7.237	24.42	49.96	49.54	50.16	50.02
									7.243	24.35	49.96	49.66	49.94	49.76
									7.25	24.31	49.76	49.6	49.82	50.14
									7.256	24.36	49.26	49.42	49.32	49.98
									7.262	24.57	49.24	49.28	49.28	50.36
									7.269	24.65	49.16	49.58	49.1	50.56
									7.275	24.68	49.4	49.84	49.06	50.16
									7.281	24.62	49.5	50.3	49.06	49.88
									7.288	24.51	49.6	50.28	49.04	49.68
									7.294	24.34	49.72	50.06	49.04	49.22
									7.3	24.45	49.74	49.94	49.36	48.94
									7.307	24.5	49.5	49.78	49.44	49.14
									7.313	24.66	49.62	50.04	49.6	49.36
									7.319	24.74	49.44	50.24	49.6	49.52
									7.326	24.74	49.54	50.94	49.7	49.5
									7.332	24.63	49.76	50.78	49.5	49.72
									7.338	24.56	49.94	50.76	49.48	49.74
									7.345	24.55	49.78	50.36	49.2	49.68
									7.351	24.55	49.94	50.18	49.28	49.68
									7.357	24.56	49.66	49.7	49.5	49.72
									7.364	24.49	49.68	49.72	49.72	49.48
									7.37	24.41	50.12	49.66	49.9	50.04
									7.376	24.37	50.64	49.62	49.82	50.3
									7.383	24.47	50.58	49.68	49.46	50.72
									7.389	24.58	50.44	49.8	49.08	50.78
									7.395	24.89	50.16	49.86	49.18	50.54
									7.402	24.97	50.04	49.76	49.1	49.88
									7.408	24.88	49.82	49.86	49.18	49.92
									7.414	25.05	49.82	49.96	49.2	49.44
									7.421	25.01	49.62	50.04	49.16	49.36
									7.427	24.79	49.38	50.1	49	49.48
									7.433	24.74	49.06	49.88	48.92	49.9
									7.44	24.71	49.18	49.38	48.76	49.8
									7.446	24.59	49.2	49.16	48.68	49.8
									7.452	24.64	49.34	48.88	48.6	49.56
									7.459	24.74	49.28	49.08	48.6	49.34
									7.465	24.72	49.38	49.2	48.64	48.92
									7.471	24.59	49.4	49.24	48.7	48.9
									7.477	24.43	49.56	49.24	48.92	48.88
									7.484	24.38	49.46	49.2	49.06	48.76
									7.49	24.3	49.38	49.06	49.12	48.78
									7.496	24.33	49.38	49.12	49.08	48.8
									7.503	24.32	49.28	49.48	49.12	48.92
									7.509	24.31	49.1	49.52	48.96	48.94
									7.515	24.39	49.08	49.52	48.94	49.08
									7.522	24.43	49.1	49.32	48.92	49.24
									7.528	24.55	48.94	49.38	49.1	49.64
									7.534	24.58	48.98	49.18	49.06	49.7
									7.541	24.61	49	49.3	49.12	49.86
									7.547	24.49	48.96	49.28	49.18	49.76
									7.553	24.48	48.84	49.14	49.42	49.5
									7.56	24.41	48.8	48.76	49.34	49.18
									7.566	24.48	48.98	49.08	49.76	49.32
									7.572	24.45	49.18	49.2	49.78	49.24
									7.579	24.44	49.28	49.28	49.64	49.16
									7.585	24.38	49.5	49.22	49.26	49.1
									7.591	24.4	49.8	49.08	49.12	48.98
									7.598	24.41	49.88	48.74	48.76	48.76
									7.604	24.45	49.92	48.86	48.84	48.74
									7.61	24.46	50	48.98	48.8	48.74
									7.617	24.43	50.06	49.04	48.82	48.7
									7.623	24.36	50.04	49.14	49	48.64
									7.629	24.32	49.98	49.2	49.04	48.74
									7.636	24.39	49.82	49.18	49	48.78
									7.642	24.42	49.46	49.16	48.96	48.8
									7.648	24.46	48.98	49.12	48.92	48.8
									7.655	24.48	48.8	48.98	49.06	48.78
									7.661	24.43	48.76	49.06	49.46	48.76
									7.667	24.36	48.74	49.06	49.6	48.8
									7.674	24.42	48.74	49.06	49.56	48.86
									7.68	24.41	48.74	49.18	49.3	49
									7.686	24.41	48.74	49.14	48.94	49.2
									7.693	24.49	48.86	49.08	48.74	49.22
									7.699	24.54	49.14	49.58	48.88	49.2
									7.705	24.48	49.32	49.72	49.12	49.08
									7.712	24.46	49.34	49.72	49.2	49.02
									7.718	24.4	49.26	49.7	49.2	49.2
									7.724	24.4	49.08	49.4	49.48	49.6
									7.73	24.4	48.86	48.9	49.42	49.68
									7.737	24.42	48.96	48.8	49.58	49.72
									7.743	24.49	49	48.78	49.76	49.5
									7.749	24.49	48.98	48.78	49.68	49.34
									7.756	24.4	48.86	48.8	49.32	49.54
									7.762	24.38	48.78	48.76	49.18	49.68
									7.768	24.41	48.62	48.7	49	49.62
									7.775	24.4	48.64	48.68	49.04	49.46
									7.781	24.43	48.74	48.96	49.1	49.26
									7.787	24.45	48.8	49.1	49.04	49
									7.794	24.44	48.88	49.12	48.92	49.14
									7.8	24.4	48.9	49	48.92	49.26
									7.806	24.43	48.86	48.78	48.94	49.26
									7.813	24.46	48.76	48.64	49	49.08
									7.819	24.51	48.8	48.78	49.14	49.04
									7.825	24.53	48.78	48.84	49.14	48.9
									7.832	24.47	48.88	48.84	49.28	48.76
									7.838	24.41	48.9	48.86	49.38	48.74
									7.844	24.37	48.88	48.78	49.36	48.82
									7.851	24.28	48.86	48.7	49.18	48.86
									7.857	24.26	48.84	48.86	49.06	49.06
									7.863	24.27	48.76	49.12	48.8	49.14
									7.87	24.33	48.74	49.34	48.84	49.08
									7.876	24.36	48.82	49.52	48.86	48.88
									7.882	24.44	48.9	49.6	49.02	48.74
									7.889	24.49	48.96	49.4	49.1	48.62
									7.895	24.61	48.96	49.28	49.38	48.64
									7.901	24.61	48.98	49.1	49.74	48.66
									7.908	24.62	48.88	49.06	50	48.68
									7.914	24.53	49.16	48.92	49.9	49.22
									7.92	24.45	49.32	49.04	49.9	49.66
									7.927	24.41	49.5	48.92	49.54	49.86
									7.933	24.46	49.42	48.92	49.22	49.84
									7.939	24.55	49.3	48.82	49.08	49.56
									7.946	24.57	49.2	48.74	49	49
									7.952	24.54	49.38	48.58	48.86	48.8
									7.958	24.42	49.62	48.7	48.82	48.8
									7.965	24.35	49.7	49	48.88	48.72
									7.971	24.34	49.6	49.1	48.92	48.7
									7.977	24.39	49.22	49.5	48.96	48.7
									7.983	24.45	49.04	49.62	48.98	48.72
									7.99	24.45	48.8	49.66	49.22	48.9
									7.996	24.42	49	49.54	49.26	48.94
									8.002	24.34	49.24	49.46	49.26	48.92
									8.009	24.3	49.52	49.06	49.18	49
									8.015	24.4	49.54	48.94	49.04	49.12
									8.021	24.45	49.56	48.86	48.74	49.04
									8.028	24.47	49.3	49.06	48.86	49.18
									8.034	24.53	49.04	49.32	48.94	49.14
									8.04	24.52	49.02	49.4	49.06	49
									8.047	24.41	49.04	49.32	49.4	48.88
									8.053	24.43	49	49.06	49.48	48.82
									8.059	24.42	49.1	48.84	49.58	48.72
									8.066	24.36	49.08	48.76	49.54	48.96
									8.072	24.36	48.94	48.8	49.28	49.14
									8.078	24.37	48.92	48.78	48.88	49.24
									8.085	24.34	48.84	48.88	49.02	49.22
									8.091	24.36	48.72	48.84	48.94	49.12
									8.097	24.35	48.8	48.86	49	48.82
									8.104	24.35	48.82	48.8	48.96	48.7
									8.11	24.33	48.84	48.74	48.96	48.66
									8.116	24.36	48.92	48.64	49	48.62
									8.123	24.56	48.92	48.7	49.18	48.68
									8.129	24.66	49.28	49.08	49.3	48.86
									8.135	24.68	49.66	49.34	49.7	48.96
									8.142	24.6	49.86	49.72	49.72	49.18
									8.148	24.46	50.08	49.84	49.54	49.34
									8.154	24.34	50	49.78	49.42	49.24
									8.161	24.39	49.52	49.42	49.18	49.18
									8.167	24.59	49.22	49.22	48.74	49.1
									8.173	24.65	48.98	48.9	48.8	49.02
									8.18	24.67	48.78	49.12	49.18	48.92
									8.186	24.58	48.96	49.52	49.34	48.92
									8.192	24.65	49.02	49.72	49.44	48.9
									8.199	24.73	49.14	49.8	49.38	49.26
									8.205	24.86	49.12	49.62	49.1	49.28
									8.211	24.87	49.06	49.2	48.76	49.36
									8.218	24.78	48.94	49.02	48.72	49.24
									8.224	24.61	48.92	49.12	48.82	49.08
									8.23	24.43	48.92	49.14	48.88	48.78
									8.236	24.46	48.94	49.14	48.92	48.78
									8.243	24.45	48.9	48.98	48.9	48.74
									8.249	24.51	48.98	48.82	48.86	48.76
									8.255	24.47	48.96	48.74	48.72	48.84
									8.262	24.54	48.8	48.74	48.7	49.46
									8.268	24.5	48.8	48.74	48.68	49.72
									8.274	24.55	48.9	48.72	48.66	49.74
									8.281	24.49	48.84	48.8	48.76	49.48
									8.287	24.46	48.86	48.82	49.18	49.32
									8.293	24.36	48.82	48.84	49.34	49.08
									8.3	24.33	49.06	48.92	49.38	49.22
									8.306	24.26	49.2	49.2	49.4	49.26
									8.312	24.27	49.36	49.66	49.16	49.12
									8.319	24.31	49.52	49.88	48.86	48.94
									8.325	24.37	49.8	49.96	48.92	49.1
									8.331	24.46	49.62	49.72	48.92	49.22
									8.338	24.48	49.54	49.44	48.86	49.54
									8.344	24.45	49.36	49.06	48.92	49.76
									8.35	24.43	49.04	49.22	48.88	49.64
									8.357	24.43	48.66	49.18	48.8	49.42
									8.363	24.39	48.64	49.18	48.74	49.48
									8.369	24.41	48.62	49.14	48.82	49.18
									8.376	24.39	48.68	49.16	48.86	49.06
									8.382	24.33	48.88	49.02	48.92	49.1
									8.388	24.32	49.22	48.96	48.96	48.98
									8.395	24.34	49.34	48.9	48.94	48.82
									8.401	24.37	49.34	48.78	48.82	48.92
									8.407	24.52	49.48	48.76	48.82	49
									8.414	24.61	49.74	49.02	48.86	49.08
									8.42	24.59	49.8	49.22	48.84	49.4
									8.426	24.59	49.9	49.28	48.84	49.54
									8.433	24.5	49.7	49.36	48.82	49.46
									8.439	24.38	49.34	49.28	48.76	49.3
									8.445	24.39	49.12	49.02	48.7	49.02
									8.452	24.5	49.12	49.12	48.66	48.66
									8.458	24.54	49.12	49.4	48.76	48.56
									8.464	24.61	49.24	49.44	48.76	48.92
									8.47	24.57	49.14	49.44	48.88	49.24
									8.477	24.5	49.26	49.3	49.06	49.4
									8.483	24.4	49.54	49	49.5	49.38
									8.489	24.34	49.56	48.78	49.9	49.48
									8.496	24.35	49.6	48.76	50.06	49.5
									8.502	24.36	49.68	48.76	50.14	49.96
									8.508	24.46	49.54	48.8	50.04	50.12
									8.515	24.53	49.34	48.9	49.72	50
									8.521	24.55	49.24	49.04	49.4	49.48
									8.527	24.56	49.06	49.18	49.32	49
									8.534	24.54	48.94	49.24	49	48.58
									8.54	24.43	48.84	49.2	48.92	48.6
									8.546	24.38	48.82	49.04	49.02	48.62
									8.553	24.4	48.74	48.88	49.38	48.62
									8.559	24.35	48.68	48.78	49.64	48.66
									8.565	24.4	48.72	48.76	49.68	48.68
									8.572	24.5	48.86	49.04	49.58	48.74
									8.578	24.66	49.02	49.3	49.56	48.9
									8.584	24.68	49.18	49.52	49.26	49.16
									8.591	24.67	49.3	49.52	49.08	49.3
									8.597	24.56	49.38	49.58	49.24	49.44
									8.603	24.49	49.34	49.44	49.12	49.56
									8.61	24.48	49.2	49.42	49.02	49.44
									8.616	24.53	49.18	49.52	49.46	49.3
									8.622	24.55	49.06	49.56	49.6	49.16
									8.629	24.55	49.04	49.32	49.44	49.3
									8.635	24.49	48.96	49.28	49.32	49.24
									8.641	24.42	49	49.18	49.24	49.38
									8.648	24.43	48.94	48.96	49.1	49.82
									8.654	24.43	48.98	49.1	49.22	50.3
									8.66	24.39	48.9	49.28	49.52	50.2
									8.667	24.37	49.1	49.24	49.5	50.14
									8.673	24.34	49.04	49.22	49.46	49.86
									8.679	24.38	49.02	49.44	49.28	49.52
									8.686	24.38	48.94	49.3	49.54	49.3
									8.692	24.58	48.92	49.22	49.36	49.34
									8.698	24.64	48.7	49.16	49.32	49.2
									8.705	24.65	48.92	49.06	49.4	49.02
									8.711	24.59	48.98	48.76	49.64	48.92
									8.717	24.54	49.28	49.02	49.46	49.02
									8.723	24.5	49.84	49.14	49.44	49.04
									8.73	24.56	50.04	49.16	49.28	48.98
									8.736	24.57	49.86	49.34	48.98	48.92
									8.742	24.5	49.6	49.3	48.98	49.14
									8.749	24.43	49.02	49.18	49.2	49.48
									8.755	24.39	48.48	49.16	49.28	49.6
									8.761	24.45	48.62	49.24	49.2	49.52
									8.768	24.49	48.7	49.28	48.96	49.26
									8.774	24.57	48.74	49.38	48.78	48.9
									8.78	24.57	48.92	49.74	48.64	48.76
									8.787	24.48	49.12	49.86	48.86	48.82
									8.793	24.45	49.26	49.7	48.98	49.04
									8.799	24.45	49.46	49.64	49.12	49.28
									8.806	24.58	49.76	49.54	49.12	49.36
									8.812	24.68	49.64	49.14	49.04	49.38
									8.818	24.71	49.44	49.14	48.76	49.2
									8.825	24.66	49.24	49.06	48.72	49.26
									8.831	24.51	49.04	48.84	48.6	49.24
									8.837	24.53	48.76	48.8	48.56	49.26
									8.844	24.61	48.92	48.76	48.56	49.14
									8.85	24.66	49.14	48.68	48.68	48.94
									8.856	24.62	49.16	49.02	48.74	48.72
									8.863	24.53	49.1	49.18	49	48.8
									8.869	24.34	49.16	49.28	49.08	49
									8.875	24.34	49.14	49.22	49.42	49.06
									8.882	24.32	49.02	49.06	49.4	49.62
									8.888	24.3	49	48.82	49.38	49.74
									8.894	24.28	48.9	48.88	49.24	50.04
									8.901	24.27	48.68	48.86	49.14	50.02
									8.907	24.26	48.94	48.92	48.94	49.86
									8.913	24.38	49.14	48.9	49.02	49.22
									8.92	24.48	49.54	48.86	49	49.04
									8.926	24.52	49.62	48.84	49.02	48.82
									8.932	24.51	49.66	48.82	49.04	48.72
									8.939	24.46	49.28	48.74	49.06	48.74
									8.945	24.33	49.18	48.94	49.04	48.92
									8.951	24.29	48.84	49.1	49.04	48.98
									8.957	24.34	48.78	49.2	49	48.96
									8.964	24.37	48.64	49.46	49	49
									8.97	24.61	48.66	49.46	48.98	49.12
									8.976	24.71	48.86	49.24	49.18	49.08
									8.983	24.73	49.36	49.12	49.36	49.4
									8.989	24.34	50.04	48.76	50.06	49.06
									8.995	24.32	51.2	49.02	49.7	50.52
									9.002	24.42	49.04	49.04	48.7	48.58

## Sheet: Fig.1f
	Fig.1f			m6Am / 103 rA
		repeat1	repeat2	repeat3	repeat4	repeat5	repeat6
	Col_0	2.75	2.51	2.32	1.27427	1.87948	1.70458		U2 snRNA
	mettl4-1	0	0	0	0	0	0
	WT-re-mettl4	1.1	1.05	0.91	4.15859	3.80178	3.43647
	Mu-re-mettl4	0	0	0	0	0	0
	Col_0	0	0	0	0	0	0		U2 snRNA removal
	mettl4-1	0	0	0	0	0	0
	WT-re-mettl4	0	0	0	0	0	0
	Mu-re-mettl4	0	0	0	0	0	0

## Sheet: Fig.1g
Fig.1g
	m6A Methylation level (per 104 oligoes)
	A31	Am31	Am27	Am39	AAmA	GAmG	GACU
	4.86944	3.16592	3.19546	19.6621	0.814589	1.7568	5.75373
	4.16092	3.45194	3.39138	18.487	1.24396	1.04206	5.65316
	5.48366	3.02517	4.00704	19.4762	1.43624	0.801903	5.58099
	m6Am Methylation level (per 104 oligoes)
	A31	Am31	Am27	Am39	AAmA	GAmG	GACU
	0	482.718	2.51855	2.62428	4.74404	59.7127	0
	0	654.437	2.51342	1.96195	4.80301	59.1095	0
	0	650.61	2.51544	1.82175	4.42907	59.2858	0
	6mA Methylation level (per 104 oligoes)
	Probe ssDNA	dsDNA-1	dsDNA-2
	0.018676	0	0
	0.016863	0	0
	0.016758	0	0

## Sheet: Fig.3h
	Fig.3h
			Relative activity
			repeat1	repeat2	repeat3
		WT	1.16438	0.906998	0.928621
		Y247A	0	0	0
		Y247F	0	0	0
		R278A	0.051947	0.037301	0.0490302
		H320A	0.388186	0.352779	0.385542
		H321A	0	0	0
		K322A	0	0	0
		E325A	0.017655	0.017153	0.016816
		P358E/S362D	0	0	0
		F361A	0.098054	0.088792	0.0970477
		K364A	0	0	0
		K364D	0	0	0
		R49K	0.091081	0.0792	0.089348
		R49N	0.023545	0.021821	0.024275
		R49E	0.004497	0.005373	0.004714
		R49A	0.015254	0.016717	0.016996

## Sheet: Extended Data Fig.1a
				Time/min	m6A ST	Col_0	mettl4-1	WT-re-mettl4	Mu-re-mettl4
		Extended Data Fig.1a		0.503	72.96	48.6	52.3047	42.6492	48.64
				0.509	72.87	48.56	52.2832	42.579	48.58
				0.515	74.67	49.72	53.5101	43.597	49.78
				0.522	75.12	55.08	62.7442	48.5815	50.08
				0.528	88.8	63.96	75.9818	58.9191	59.2
				0.534	102.3	70.6	89.5853	66.624	68.2
				0.541	111.42	74.24	95.5046	70.9767	74.28
				0.547	113.67	71.96	93.9763	70.2395	75.78
				0.553	107.19	63.4	80.6096	62.3415	71.46
				0.56	92.16	57.06	69.8258	54.4611	61.44
				0.566	84.72	54.38	61.9047	51.1088	56.48
				0.572	82.02	52.4	59.0419	48.3358	54.68
				0.579	81.75	52.3	58.4823	46.6684	54.5
				0.585	82.35	51.86	58.1594	45.826	54.9
				0.591	83.25	50.98	57.6859	45.5978	55.5
				0.597	82.8	50.56	57.6429	46.2647	55.2
				0.604	82.11	50.32	57.2554	46.8264	54.74
				0.61	81.3	50.2	56.8034	47.1247	54.2
				0.616	81.57	50.02	57.6213	48.0374	54.38
				0.623	81.33	50.3	57.6213	47.9321	54.22
				0.629	81.36	50.54	57.2339	48.4411	54.24
				0.635	81.06	51.26	57.2554	48.3884	54.04
				0.642	79.5	51.48	56.3514	47.5986	53
				0.648	80.28	52.28	56.4159	46.4753	53.52
				0.654	80.52	52.52	57.0617	46.4227	53.68
				0.661	81.21	52.56	56.7173	46.3876	54.14
				0.667	82.59	51.84	56.2868	47.6513	55.06
				0.673	82.8	51.48	56.5236	48.2656	55.2
				0.68	80.88	50.74	56.5666	47.8092	53.92
				0.686	80.37	51.24	56.6312	46.9668	53.58
				0.692	80.13	51.36	56.8249	46.6157	53.42
				0.699	80.04	51.58	56.3729	46.6684	53.36
				0.705	81.51	51.98	55.9639	46.8088	54.34
				0.711	82.38	51.9	55.598	47.4758	54.92
				0.718	83.16	51.66	55.8133	47.6864	55.44
				0.724	82.92	51.92	55.9855	46.8264	55.28
				0.73	81.96	52.1	55.7702	46.879	54.64
				0.737	80.58	51.54	55.5119	47.1423	53.72
				0.743	79.95	51.24	55.8563	46.7737	53.3
				0.749	81	51.56	56.6312	46.5982	54
				0.756	81.87	51.84	57.4491	46.7386	54.58
				0.762	82.38	51.86	57.6213	46.2998	54.92
				0.768	82.38	52.24	57.2554	46.3525	54.92
				0.775	81.72	51.9	57.0617	46.2472	54.48
				0.781	79.38	50.7	56.3083	45.8084	52.92
				0.787	78.84	50.2	55.8133	44.9659	52.56
				0.794	78.15	50.42	55.6195	44.4921	52.1
				0.8	77.82	50.28	55.2106	43.9129	51.88
				0.806	76.86	50.48	54.285	43.6496	51.24
				0.813	76.59	50.5	54.0482	43.5092	51.06
				0.819	75.96	50.34	53.7899	43.4917	50.64
				0.825	75.48	50.08	53.4886	43.281	50.32
				0.832	74.67	50.3	53.0151	43.8427	49.78
				0.838	74.94	50.14	52.8429	44.5623	49.96
				0.844	75.27	50.14	53.5101	45.2994	50.18
				0.85	75.12	49.86	54.1128	45.7382	50.08
				0.857	74.91	49.66	54.4357	45.7733	49.94
				0.863	74.43	49.34	54.3281	44.9835	49.62
				0.869	73.59	49.22	53.8115	44.2463	49.06
				0.876	73.23	48.88	52.6276	43.6672	48.82
				0.882	73.62	48.78	52.2832	43.2459	49.08
				0.888	73.86	48.66	52.4554	43.1231	49.24
				0.895	73.95	48.7	52.5846	43.2635	49.3
				0.901	73.86	48.7	52.6491	43.1933	49.24
				0.907	73.59	48.7	52.6276	43.2108	49.06
				0.914	73.17	48.66	52.5415	43.1231	48.78
				0.92	73.23	48.6	52.3263	42.9651	48.82
				0.926	73.26	48.58	52.3909	42.7721	48.84
				0.933	73.2	48.58	52.4554	42.8247	48.8
				0.939	73.2	48.6	52.4769	43.1055	48.8
				0.945	73.05	48.62	52.8213	43.2284	48.7
				0.952	73.53	48.96	53.0581	43.2986	49.02
				0.958	73.74	49.24	53.1012	43.281	49.16
				0.964	74.28	49.48	53.0581	43.4039	49.52
				0.971	74.61	49.54	52.9074	43.281	49.74
				0.977	74.79	49.5	52.9074	43.7725	49.86
				0.983	75.06	49.28	53.2734	44.1937	50.04
				0.99	75.51	49.3	53.4886	44.8606	50.34
				0.996	75.51	49.84	53.5101	45.4398	50.34
				1.002	76.56	50.8	54.285	45.7557	51.04
				1.009	77.01	51.44	55.3828	46.37	51.34
				1.015	76.92	51.92	57.1263	46.37	51.28
				1.021	77.85	51.98	58.676	46.37	51.9
				1.028	78.84	51.84	59.2141	46.528	52.56
				1.034	81	51.36	58.5684	47.388	54
				1.04	83.64	51.4	58.2025	47.1247	55.76
				1.047	85.41	51.62	57.5137	47.5811	56.94
				1.053	85.35	51.62	57.363	47.9672	56.9
				1.059	85.74	51.38	57.6213	47.6513	57.16
				1.066	84.09	52.18	57.8366	47.1247	56.06
				1.072	84.15	52.54	57.6213	46.8966	56.1
				1.078	83.67	52.8	57.5137	46.2472	55.78
				1.085	82.95	53.18	56.9541	45.7557	55.3
				1.091	81.66	53.66	56.5666	45.6504	54.44
				1.097	80.73	53.28	56.007	46.0015	53.82
				1.103	79.32	52.8	55.5765	46.4051	52.88
				1.11	79.47	52.12	55.4258	46.8966	52.98
				1.116	79.44	51.78	56.4375	46.7562	52.96
				1.122	78.63	51.62	56.5881	46.8966	52.42
				1.129	78.27	51.64	56.9971	46.8439	52.18
				1.135	78.45	51.68	57.0832	47.5635	52.3
				1.141	79.05	51.66	56.7819	48.4235	52.7
				1.148	79.77	51.7	56.0931	48.7921	53.18
				1.154	80.58	51.72	56.5451	48.6166	53.72
				1.16	81.42	52.12	56.8895	47.7917	54.28
				1.167	80.55	52.32	56.6742	46.7913	53.7
				1.173	79.65	51.96	56.4159	46.3525	53.1
				1.179	78.93	51.6	55.9855	46.6157	52.62
				1.186	78	51.08	55.7917	46.37	52
				1.192	76.44	50.46	55.555	46.0015	50.96
				1.198	76.5	49.82	55.3397	45.7031	51
				1.205	77.16	49.62	55.2321	45.861	51.44
				1.211	80.16	51.72	56.007	47.6513	53.44
				1.217	87.21	54.72	59.128	51.1264	58.14
				1.224	95.79	60.4	65.2841	55.8301	63.86
				1.23	103.92	65.52	71.6123	59.4632	69.28
				1.236	112.08	68.6	76.8213	61.1481	74.72
				1.243	116.4	70.34	80.0069	61.4113	77.6
				1.249	115.92	72.14	80.545	59.7791	77.28
				1.255	115.2	71.12	79.4688	58.024	76.8
				1.262	114.18	72.14	81.815	58.3048	76.12
				1.268	113.52	73.02	83.7952	58.9366	75.68
				1.274	115.56	72.98	85.6679	61.0779	77.04
				1.281	116.64	74.62	87.7773	66.273	77.76
				1.287	116.49	78.24	88.8966	70.7661	77.66
				1.293	116.1	81.1	86.3567	74.4518	77.4
				1.3	115.47	82.94	85.3019	76.049	76.98
				1.306	114.42	81.18	81.3414	73.6094	76.28
				1.312	112.56	76.98	79.3396	69.7657	75.04
				1.319	108.93	71.44	77.2302	66.3256	72.62
				1.325	103.35	66.76	75.0562	61.7448	68.9
				1.331	96.75	63.64	70.2563	58.1468	64.5
				1.337	91.56	61.06	67.0706	54.426	61.04
				1.344	88.83	59.08	61.6895	50.3015	59.22
				1.35	86.01	56.98	59.6877	47.7917	57.34
				1.356	85.98	55.3	59.4724	46.5631	57.32
				1.363	86.22	54.24	60.0321	46.7562	57.48
				1.369	84.69	54.62	59.085	47.4231	56.46
				1.375	82.62	54.18	58.2455	48.2129	55.08
				1.382	81.96	54.8	57.5137	48.4762	54.64
				1.388	80.79	54.38	57.4491	48.6868	53.86
				1.394	80.1	53.56	57.3415	47.8092	53.4
				1.401	80.7	52.72	57.2985	47.23	53.8
				1.407	80.52	52.22	56.7173	46.9317	53.68
				1.413	80.34	51.6	55.598	47.0896	53.56
				1.42	81.33	51.6	55.4258	47.9145	54.22
				1.426	82.35	51.92	55.6195	48.9851	54.9
				1.432	81.93	51.82	56.3299	49.5819	54.62
				1.439	81.24	51.78	56.3514	48.757	54.16
				1.445	80.58	51.68	56.5666	47.5109	53.72
				1.451	79.95	51.88	55.7056	46.8966	53.3
				1.458	81	56.04	56.2868	46.5982	54
				1.464	84.72	94.88	57.2124	48.1251	56.48
				1.47	127.53	541.48	75.8096	78.4359	85.02
				1.477	632.46	5375.28	291.938	404.044	421.64
				1.483	5678.82	30024.6	2423.04	3523.35	3785.88
				1.489	33886.7	84514.1	15525.1	20314.7	22591.1
				1.496	105281	158523	55128.4	63044.9	70187.4
				1.502	215806	234506	120879	128230	143871
				1.508	340987	292166	198694	200983	227325
				1.515	452638	313225	271552	264882	301759
				1.521	519723	299544	318439	304241	346482
				1.527	533715	267699	330780	313477	355810
				1.534	509554	228215	316994	300772	339703
				1.54	465723	189498	290396	276700	310482
				1.546	409275	156454	256584	244779	272850
				1.553	351686	131834	221794	209164	234457
				1.559	297541	116073	188088	175239	198361
				1.565	253210	106436	160127	148467	168807
				1.572	219412	97854.6	137898	127632	146275
				1.578	193316	89020.4	120235	111423	128877
				1.584	168299	78063.2	104837	97031.3	112199
				1.59	142762	65367.9	89281.7	82337	95174.7
				1.597	115241	52645.2	72695.2	66183.7	76827.1
				1.603	87619.8	41353	56019.6	50493.6	58413.2
				1.609	63809.9	31345.7	41262.5	37019.7	42539.9
				1.616	45322.5	23272.8	29559.3	26565.7	30215
				1.622	32099	17088.4	20961.5	18949.4	21399.3
				1.628	23071.6	12366.2	15025.1	13720.1	15381.1
				1.635	17038.8	8973.82	11000.8	10168.4	11359.2
				1.641	12929.7	6567.5	8322.33	7736.93	8619.78
				1.647	10114.7	4925.88	6420.7	6046.1	6743.1
				1.654	8037.12	3764.1	5049.47	4817.69	5358.08
				1.66	6412.41	2939.1	4021.07	3842.62	4274.94
				1.666	5042.16	2310.36	3186.91	3046.56	3361.44
				1.673	3900.45	1832.52	2493.75	2348.97	2600.3
				1.679	2903.43	1401.98	1931.68	1736.91	1935.62
				1.685	2075.94	1046.7	1465.52	1227.61	1383.96
				1.692	1438.02	751.62	1091.96	839.715	958.68
				1.698	974.46	536.62	800.65	557.774	649.64
				1.704	695.34	390.42	567.991	397.778	463.56
				1.711	543.48	307.38	424.788	307.46	362.32
				1.717	467.25	261.42	340.541	268.251	311.5
				1.723	439.47	241.62	303.776	250.735	292.98
				1.73	460.68	238.28	299.859	256.65	307.12
				1.736	501.9	244.44	320.781	285.89	334.6
				1.742	581.97	268.62	354.725	332.33	387.98
				1.749	664.29	307.72	401.886	398.445	442.86
				1.755	750.18	359.82	456.063	477.583	500.12
				1.761	815.37	412.94	500.576	541.171	543.58
				1.768	872.16	463.2	536.027	574.009	581.44
				1.774	903.33	493.28	552.063	592.332	602.22
				1.78	928.11	507.58	549.049	583.171	618.74
				1.787	941.16	512.82	543.345	572.886	627.44
				1.793	942.93	516.94	542.054	573.36	628.62
				1.799	932.82	518.18	536.113	570.604	621.88
				1.806	914.61	517.74	531.27	563.022	609.74
				1.812	888.39	512.5	529.204	552.421	592.26
				1.818	854.16	498.1	519.302	532.325	569.44
				1.825	828.99	479.16	506.538	506.508	552.66
				1.831	800.31	459.18	488.07	492.449	533.54
				1.837	757.89	440.66	466.804	468.299	505.26
				1.843	714	418.86	441.685	448.571	476
				1.85	672.72	394.96	421.925	426.018	448.48
				1.856	631.35	371.32	402.768	400.902	420.9
				1.862	592.77	348.06	383.654	372.031	395.18
				1.869	568.5	327.52	359.611	350.057	379
				1.875	537.84	311.44	333.287	326.679	358.56
				1.881	503.49	301	307.457	306.127	335.66
				1.888	477.15	296.16	296.523	294.262	318.1
				1.894	460.05	296.48	281.348	286.733	306.7
				1.9	449.79	291.32	270.091	281.994	299.86
				1.907	443.19	279.68	252.117	279.063	295.46
				1.913	439.74	265.36	235.759	274.026	293.16
				1.919	422.82	250.92	227.084	267.9	281.88
				1.926	407.01	242.66	233.757	262.021	271.34
				1.932	391.26	246.94	239.289	253.333	260.84
				1.938	383.97	248.94	248.092	243.908	255.98
				1.945	378.33	243.78	251.127	235.185	252.22
				1.951	376.86	240.24	246.435	229.867	251.24
				1.957	374.97	231.6	240.946	226.234	249.98
				1.964	369.42	221.44	236.878	225.9	246.28
				1.97	368.64	217.96	231.626	226.497	245.76
				1.976	370.8	215.04	228.72	224.058	247.2
				1.983	365.04	205.98	226.912	216.212	243.36
				1.989	359.43	201.88	225.836	209.244	239.62
				1.995	349.65	196.92	219.895	201.75	233.1
				2.002	331.77	191.44	221.639	194.431	221.18
				2.008	312.15	184.8	217.807	191.781	208.1
				2.014	304.5	180.44	215.397	192.272	203
				2.021	295.38	178.06	212.534	188.534	196.92
				2.027	288.21	176.28	203.493	183.076	192.14
				2.033	289.83	173.94	188.082	179.32	193.22
				2.04	288.78	178.12	178.869	176.213	192.52
				2.046	288.12	179.56	171.616	176.88	192.08
				2.052	297.57	180.04	169.291	179.723	198.38
				2.059	300.09	184.84	178.697	184.638	200.06
				2.065	295.71	182.28	184.702	187.727	197.14
				2.071	292.86	178.92	186.898	184.462	195.24
				2.077	283.68	170.68	185.908	171.808	189.12
				2.084	264.42	159.68	178.74	155.398	176.28
				2.09	247.02	144.84	166.686	135.547	164.68
				2.096	223.89	134.12	155.386	116.381	149.26
				2.103	202.41	118.86	142.17	106.799	134.94
				2.109	186.75	110.78	129.255	99.7956	124.5
				2.115	176.61	103.42	120.021	95.0568	117.74
				2.122	171.45	101.1	116.577	94.9866	114.3
				2.128	167.88	102.66	116.663	98.7777	111.92
				2.134	170.22	104.9	118.256	103.832	113.48
				2.141	181.8	109	122.152	111.678	121.2
				2.147	196.65	116.26	129.083	119.049	131.1
				2.153	210.45	124.02	136.315	127.368	140.3
				2.16	229.95	130.6	143.16	140.128	153.3
				2.166	247.56	139.18	155.02	151.343	165.04
				2.172	259.08	144.12	163.802	158.574	172.72
				2.179	267.45	147	170.324	161.979	178.3
				2.185	266.7	152.1	175.964	156.468	177.8
				2.191	254.85	154.52	178.137	144.498	169.9
				2.198	236.31	151.7	170.13	131.37	157.54
				2.204	215.61	144.16	159.691	119.067	143.74
				2.21	191.73	133.76	145.571	105.605	127.82
				2.217	171.51	118.36	128.308	95.0919	114.34
				2.223	154.38	105.54	116.599	86.7903	102.92
				2.229	142.14	95.64	107.537	82.929	94.76
				2.236	137.73	88.16	101.639	82.3498	91.82
				2.242	139.17	82.56	100.089	82.7535	92.78
				2.248	142.98	81.26	99.0131	83.789	95.32
				2.255	148.83	80.54	100.584	87.2466	99.22
				2.261	156.33	81.24	102.672	89.4405	104.22
				2.267	158.43	83.06	105.062	94.7585	105.62
				2.274	163.98	86.3	106.052	98.5495	109.32
				2.28	168.81	91.54	107.343	101.252	112.54
				2.286	178.53	99.7	111.131	102.692	119.02
				2.293	188.4	103.78	118.364	105.781	125.6
				2.299	198.6	107.9	122.174	105.658	132.4
				2.305	202.8	106.98	124.369	108.676	135.2
				2.312	200.7	106.7	122.303	110.888	133.8
				2.318	196.47	105.56	117.675	110.59	130.98
				2.324	193.02	106.84	115.436	112.187	128.68
				2.33	189.63	105.94	116.599	114.223	126.42
				2.337	189.3	108.94	116.749	112.204	126.2
				2.343	189.48	105.94	118.6	110.818	126.32
				2.349	182.25	106.58	117.804	111.028	121.5
				2.356	178.83	103.64	119.87	110.449	119.22
				2.362	175.71	101.52	121.291	110.502	117.14
				2.368	171.66	99.44	122.001	110.168	114.44
				2.375	173.43	100.82	122.066	107.553	115.62
				2.381	178.17	99.68	124.326	108.676	118.78
				2.387	179.79	104.06	125.252	110.432	119.86
				2.394	187.8	106.36	125.962	116.504	125.2
				2.4	194.04	107.84	128.416	121.015	129.36
				2.406	193.89	108.52	129.384	122.454	129.26
				2.413	194.76	109.52	131.02	119.049	129.84
				2.419	198.72	110.32	130.783	117.171	132.48
				2.425	199.74	111.52	135.196	111.327	133.16
				2.432	204.15	113.66	136.875	108.097	136.1
				2.438	207.09	115.1	134.12	107.764	138.06
				2.444	202.32	114.12	130.654	109.203	134.88
				2.451	197.13	111.88	127.426	107.694	131.42
				2.457	192.84	110.86	121.463	107.641	128.56
				2.463	188.07	109.3	118.041	104.692	125.38
				2.47	190.62	110.62	114.877	98.7601	127.08
				2.476	191.22	111.88	111.347	96.0221	127.48
				2.482	188.07	114.4	107.343	97.0752	125.38
				2.489	182.64	114.38	107.322	98.8479	121.76
				2.495	177.54	111.44	108.505	100.901	118.36
				2.501	170.07	107.62	112.574	101.849	113.38
				2.508	173.49	103.22	114.726	101.27	115.66
				2.514	174	99.66	118.041	104.429	116
				2.52	173.4	99.86	118.342	106.132	115.6
				2.527	167.73	101.28	120.796	106.272	111.82
				2.533	163.41	101.82	121.119	104.534	108.94
				2.539	158.31	101.82	121.033	100.463	105.54
				2.546	162.09	99.72	119.72	95.9695	108.06
				2.552	162.48	96.74	116.986	95.0217	108.32
				2.558	166.29	93.04	112.1	91.8625	110.86
				2.565	160.56	91.42	108.01	89.5458	107.04
				2.571	158.01	88.42	104.351	88.1943	105.34
				2.577	154.86	87.78	101.445	88.5629	103.24
				2.583	155.76	88.96	101.209	90.6339	103.84
				2.59	155.76	90.68	101.101	95.6887	103.84
				2.596	159.21	91.44	102.801	94.934	106.14
				2.602	153	94.04	104.459	90.6339	102
				2.609	146.79	91.8	104.674	82.8588	97.86
				2.615	140.94	87.56	102.07	77.1196	93.96
				2.621	133.08	83.74	96.7315	70.7661	88.72
				2.628	125.55	78.84	89.6714	66.7469	83.7
				2.634	118.41	75.12	82.719	62.8154	78.94
				2.64	109.08	72.08	78.5863	61.8326	72.72
				2.647	103.68	71.62	74.9486	60.9901	69.12
				2.653	103.77	71.38	74.9486	63.9738	69.18
				2.659	110.25	73.94	76.4338	69.3444	73.5
				2.666	119.31	76.16	80.502	74.9257	79.54
				2.672	126.75	79.84	86.9593	78.1376	84.5
				2.678	134.88	81.36	91.91	80.6474	89.92
				2.685	140.28	85.64	97.0328	82.227	93.52
				2.691	141.39	87.86	98.6902	82.3323	94.26
				2.697	141.39	86.92	98.2382	82.3674	94.26
				2.704	141.03	85.94	96.1719	82.7359	94.02
				2.71	138.39	86.22	95.1602	81.9988	92.26
				2.716	137.01	82.98	91.3504	81.1037	91.34
				2.723	136.65	81.16	89.9297	78.8221	91.1
				2.729	133.5	82.1	87.6266	76.3824	89
				2.735	127.44	79.36	85.4096	74.6098	84.96
				2.742	124.35	76.98	84.1611	74.7677	82.9
				2.748	125.16	77.16	82.9988	73.6094	83.44
				2.754	125.94	76.62	81.9011	74.6449	83.96
				2.761	130.2	75.16	82.6544	75.0135	86.8
				2.767	132.84	74.46	81.8795	75.1363	88.56
				2.773	131.7	75.06	82.3746	75.7857	87.8
				2.78	129.12	77	82.9342	77.3829	86.08
				2.786	126.66	78.08	81.7719	78.1025	84.44
				2.792	124.89	79.58	82.0087	77.26	83.26
				2.799	126.99	79.28	82.1594	76.242	84.66
				2.805	128.7	78.94	83.2786	75.9963	85.8
				2.811	129.42	78.32	85.4311	76.2771	86.28
				2.817	128.31	80.04	86.9593	75.9788	85.54
				2.824	126	80.04	88.1647	77.1371	84
				2.83	126.81	80.02	88.1432	77.9445	84.54
				2.836	127.71	79.92	87.6051	79.6996	85.14
				2.843	130.65	80	86.8948	82.1568	87.1
				2.849	132.06	79.52	86.6365	82.5429	88.04
				2.855	135.3	80.26	85.9262	81.911	90.2
				2.862	138.12	81	89.284	82.6482	92.08
				2.868	144	81.28	90.3602	82.6657	96
				2.874	144.96	81.58	91.458	81.7706	96.64
				2.881	148.68	81.44	93.3521	80.5947	99.12
				2.887	146.85	80.46	96.258	78.0849	97.9
				2.893	144.69	80.54	96.1288	73.9779	96.46
				2.9	141.42	81.74	97.0544	74.5045	94.28
				2.906	140.58	82.4	96.344	77.6812	93.72
				2.912	135.69	81.8	93.5674	80.8755	90.46
				2.919	132.96	81.86	92.4912	81.7004	88.64
				2.925	130.41	81.52	93.675	81.0335	86.94
				2.931	126.69	80.84	93.2015	77.1371	84.46
				2.938	121.83	80.38	90.1235	73.8024	81.22
				2.944	118.86	80.6	86.658	71.7489	79.24
				2.95	115.08	79.86	84.8284	70.7836	76.72
				2.957	113.16	78.48	84.2042	72.3457	75.44
				2.963	112.89	78.28	83.5154	75.6277	75.26
				2.969	115.38	79.56	85.4957	78.8923	76.92
				2.976	120.45	78.38	84.1396	79.6119	80.3
				2.982	124.47	77.48	83.5584	81.5951	82.98
				2.988	126.42	78.7	83.1925	80.4894	84.28
				2.995	125.82	78.36	83.4078	76.9792	83.88
				3.001	120.3	76.18	80.9325	74.7853	80.2
				3.007	116.22	74.48	82.0087	74.1886	77.48
				3.014	115.41	73.48	82.5253	71.7314	76.94
				3.02	116.01	72.46	86.4643	72.5387	77.34
				3.026	121.98	73.12	87.3468	72.96	81.32
				3.033	128.01	75	86.8302	72.8898	85.34
				3.039	128.82	75.2	83.4078	71.3102	85.88
				3.045	126.51	73.44	81.1907	68.6775	84.34
				3.052	117.6	71.06	76.6921	65.255	78.4
				3.058	107.88	68.76	74.4536	62.7277	71.92
				3.064	102.21	66.7	71.763	59.4983	68.14
				3.07	99.72	65.66	69.998	57.8134	66.48
				3.077	99.3	64.16	67.7809	56.2338	66.2
				3.083	99.81	63.62	67.867	54.6191	66.54
				3.089	98.7	63.04	68.0823	55.1456	65.8
				3.096	96.9	63.36	69.1585	55.4966	64.6
				3.102	96.66	63.36	70.0841	56.0232	64.44
				3.108	98.49	63.9	69.5244	56.3391	65.66
				3.115	101.79	63.14	69.8042	58.2346	67.86
				3.121	103.26	63.8	68.5773	59.3754	68.84
				3.127	105.18	65.88	69.1154	62.6224	70.12
				3.134	107.34	68.26	70.45	64.7636	71.56
				3.14	108.24	69.62	72.8822	67.291	72.16
				3.146	109.62	70.18	73.571	68.3616	73.08
				3.153	112.74	71.24	76.0033	69.6955	75.16
				3.159	114.57	71.32	78.6508	69.3093	76.38
				3.165	115.8	71.46	81.406	68.3265	77.2
				3.172	117.72	71.04	82.6114	67.5893	78.48
				3.178	118.65	71.28	82.8266	67.0277	79.1
				3.184	121.17	71.76	80.7818	67.9579	80.78
				3.191	124.56	73.24	78.9952	68.5195	83.04
				3.197	125.04	74.4	77.8975	69.6253	83.36
				3.203	126.78	74.7	76.4553	68.3616	84.52
				3.21	125.46	71.8	75.0132	68.4669	83.64
				3.216	121.35	68.12	74.0661	66.5889	80.9
				3.222	118.77	66.68	73.1406	67.2208	79.18
				3.229	116.79	67.14	73.0329	66.5889	77.86
				3.235	112.5	68.74	74.5827	67.0803	75
				3.241	111.81	70.76	74.7764	66.3959	74.54
				3.248	108.3	71.14	76.0894	64.9742	72.2
				3.254	108.24	69.26	78.0266	62.6399	72.16
				3.26	109.8	66.6	78.0912	62.4995	73.2
				3.267	111.45	65.96	77.9405	62.9207	74.3
				3.273	109.56	67.36	77.6822	63.026	73.04
				3.279	111.84	68.54	74.7118	64.7636	74.56
				3.286	112.17	68.56	72.7316	63.7105	74.78
				3.292	112.62	67.62	72.4302	62.0607	75.08
				3.298	113.25	66.5	70.6868	60.253	75.5
				3.305	115.08	64.98	69.0509	61.1832	76.72
				3.311	111.48	64.4	69.4814	61.4815	74.32
				3.317	110.31	64.56	69.4168	63.535	73.54
				3.323	111.18	64.76	70.1056	65.3077	74.12
				3.33	110.94	64.8	72.6455	67.0277	73.96
				3.336	110.97	66.5	74.5396	66.0799	73.98
				3.342	110.55	66.88	74.389	65.2199	73.7
				3.349	106.08	66.48	72.5594	63.7281	70.72
				3.355	103.29	66.68	70.2993	61.7624	68.86
				3.361	101.46	67.2	67.6733	59.7791	67.64
				3.368	100.86	68.02	66.554	59.6738	67.24
				3.374	103.11	68.2	68.319	61.7624	68.74
				3.38	107.28	67.76	70.1917	63.0611	71.52
				3.387	108	66.48	70.9881	64.9567	72
				3.393	107.31	64.64	72.5379	64.4477	71.54
				3.399	104.67	63.64	73.6571	63.7105	69.78
				3.406	102.09	65	72.5809	61.2007	68.06
				3.412	99.21	65.04	73.0329	61.5342	66.14
				3.418	99.21	64.7	73.937	61.815	66.14
				3.425	100.05	65.1	73.528	63.2015	66.7
				3.431	101.55	64.86	73.2267	63.1138	67.7
				3.437	101.76	62.8	72.9038	63.4648	67.84
				3.444	102.78	64.04	72.5809	62.0607	68.52
				3.45	103.23	64.54	71.1172	60.4987	68.82
				3.456	104.85	65.54	71.7415	59.6913	69.9
				3.463	106.53	65.88	72.5809	60.3407	71.02
				3.469	109.23	66.28	73.1621	61.3938	72.82
				3.475	109.95	66.14	73.6787	63.2191	73.3
				3.482	112.38	66.12	76.9073	65.0795	74.92
				3.488	113.52	65.2	77.4239	66.8522	75.68
				3.494	114.18	65.9	78.5863	67.5718	76.12
				3.501	112.29	66.36	80.3513	67.4489	74.86
				3.507	111.3	66.56	80.3728	67.5893	74.2
				3.513	108.99	69.7	79.2105	67.0979	72.66
				3.52	107.52	73.06	78.78	66.5889	71.68
				3.526	108.42	73.62	77.8544	66.7469	72.28
				3.532	110.52	72.7	76.563	67.5718	73.68
				3.539	111.84	70	76.4338	67.642	74.56
				3.545	113.79	68.88	76.9934	66.6591	75.86
				3.551	114.03	68.78	75.9603	64.7987	76.02
				3.557	112.74	69.06	75.1208	63.4824	75.16
				3.564	112.89	69.08	74.884	62.9558	75.26
				3.57	112.5	68.44	75.1423	62.4117	75
				3.576	113.31	67.6	76.4984	63.6052	75.54
				3.583	116.04	68.62	79.641	66.2379	77.36
				3.589	120.33	70.62	80.3298	67.3963	80.22
				3.595	118.32	70.4	82.5468	68.695	78.88
				3.602	119.7	70.3	83.9029	71.0995	79.8
				3.608	120.06	70.68	83.9029	72.0824	80.04
				3.614	120.33	72.06	82.8912	71.7138	80.22
				3.621	119.19	73.56	83.4078	72.3281	79.46
				3.627	123.51	76.32	80.4804	71.8367	82.34
				3.633	119.73	75.58	81.0186	69.6779	79.82
				3.64	116.82	74.28	79.6625	67.3787	77.88
				3.646	112.35	73.34	78.7585	66.2905	74.9
				3.652	107.07	71.98	77.0795	65.0971	71.38
				3.659	99.21	68.72	77.058	63.4999	66.14
				3.665	94.56	67.52	73.937	61.6219	63.04
				3.671	88.56	64.56	72.0643	59.235	59.04
				3.678	85.2	61.56	69.18	55.9705	56.8
				3.684	84.15	59.72	66.0374	53.8819	56.1
				3.69	85.14	58.12	63.1747	52.4427	56.76
				3.697	84.3	56.56	60.9361	51.5301	56.2
				3.703	84.6	55.06	59.4724	49.8978	56.4
				3.709	84.66	54.04	58.5038	49.4415	56.44
				3.716	85.41	53.66	58.633	49.1256	56.94
				3.722	85.53	53.82	59.7738	50.0031	57.02
				3.728	87.21	53.88	61.2159	50.4068	58.14
				3.735	87.9	55.24	62.3998	51.6354	58.6
				3.741	91.17	58.12	63.6913	52.2848	60.78
				3.747	99.27	61.18	65.9513	55.286	66.18
				3.754	109.56	64.58	70.3208	60.2705	73.04
				3.76	119.64	67.96	75.0132	67.1154	79.76
				3.766	126.48	71.98	80.7603	73.82	84.32
				3.773	134.76	74.9	88.832	80.8404	89.84
				3.779	141.9	79.34	95.031	86.8429	94.6
				3.785	146.79	85.66	99.1853	91.6168	97.86
				3.792	150.21	88.98	104.028	94.5829	100.14
				3.798	155.58	93.94	108.376	95.6009	103.72
				3.804	158.34	97.22	108.979	94.3899	105.56
				3.81	161.19	99.08	112.401	94.7234	107.46
				3.817	165.57	98.26	113.671	95.4956	110.38
				3.823	166.41	98.4	113.499	95.5834	110.94
				3.829	165.03	94.74	111.777	95.7062	110.02
				3.836	163.77	95.28	113.93	96.2152	109.18
				3.842	167.94	95.58	112.875	93.9687	111.96
				3.848	169.65	94.3	113.908	96.3029	113.1
				3.855	170.46	93.64	111.82	100.901	113.64
				3.861	167.73	92.98	110.034	102.376	111.82
				3.867	167.34	93.26	106.654	100.954	111.56
				3.874	166.38	95.22	107.903	101.867	110.92
				3.88	168.54	98.02	109.754	99.2164	112.36
				3.886	168.63	98.7	113.607	97.707	112.42
				3.893	170.22	97.9	113.004	98.1107	113.48
				3.899	167.88	96.48	110.314	97.1454	111.92
				3.905	167.34	95.92	107.214	96.3029	111.56
				3.912	167.67	95.02	103.34	96.2678	111.78
				3.918	167.82	96.46	102.113	98.1283	111.88
				3.924	165.75	97.38	102.522	99.4622	110.5
				3.931	162	97	102.263	99.1111	108
				3.937	155.88	95.76	98.1306	96.2503	103.92
				3.943	150.03	93.38	99.4436	95.5658	100.02
				3.95	145.71	88.98	96.6239	93.2666	97.14
				3.956	143.25	84.46	97.2911	90.7744	95.5
				3.962	144.09	79.82	97.7001	87.387	96.06
				3.969	144.63	77.14	98.4535	84.8421	96.42
				3.975	141.75	75.72	94.6006	82.2796	94.5
				3.981	139.02	75.46	93.0077	80.4016	92.68
				3.988	137.46	76.5	89.1118	79.7523	91.64
				3.994	135.33	77.92	88.9181	79.7874	90.22
				4	138.6	79.74	89.9513	78.3833	92.4
				4.007	148.5	82.7	93.3091	82.6657	99
				4.013	173.37	90.1	102.801	93.056	115.58
				4.019	348.57	123.48	140.642	142.796	232.38
				4.026	1310.52	348.26	383.999	414.487	873.68
				4.032	5492.04	1459.7	1612.41	1813.33	3661.36
				4.038	17911.4	5751.7	6235.26	6741.01	11940.9
				4.045	43556	16697.4	17974.3	18609.9	29037.3
				4.051	82707.9	36324.8	38862.4	38807.8	55138.6
				4.057	129018	63587.5	67483.2	65503.6	86011.8
				4.063	173353	93301.6	98898	93465.4	115569
				4.07	204407	117968	125148	116542	136271
				4.076	216082	131463	139650	129096	144055
				4.082	208860	131911	140522	129639	139240
				4.089	187058	121041	129416	119864	124705
				4.095	156102	103421	110680	103403	104068
				4.101	122288	82976.8	88745.1	83442.2	81525
				4.108	89572.2	62648.6	66881.6	63330.3	59714.8
				4.114	61162.9	44395.4	47207.8	45202.6	40775.3
				4.12	39134.9	29474.1	31171.9	30145.2	26089.9
				4.127	23159	18114	18997.4	18615.9	15439.3
				4.133	12834.8	10462.2	10865.3	10699.5	8556.56
				4.139	7005.99	5783.74	5931.06	5873.44	4670.66
				4.146	3930.81	3190.2	3193.45	3199.32	2620.54
				4.152	2348.19	1852.44	1833.89	1852.52	1565.46
				4.158	1552.05	1187.96	1158.17	1156.36	1034.7
				4.165	1129.35	821.96	811.606	796.452	752.9
				4.171	879.63	621.32	626.667	609.287	586.42
				4.177	748.71	504.82	511.596	505.56	499.14
				4.184	679.14	433.66	444.827	445.377	452.76
				4.19	638.94	393.5	402.058	406.87	425.96
				4.196	603.39	360.84	372.16	370.662	402.26
				4.203	547.77	321.14	338.216	338.754	365.18
				4.209	464.13	272.08	292.498	291.98	309.42
				4.215	372.57	218.8	242.819	242.556	248.38
				4.222	289.44	165.56	192.71	193.01	192.96
				4.228	226.83	130.88	152.437	153.713	151.22
				4.234	190.5	116.58	131.149	125.139	127
				4.241	173.01	108.5	124.132	111.186	115.34
				4.247	161.25	102.68	116.47	103.534	107.5
				4.253	154.62	96.8	107.236	97.6895	103.08
				4.26	148.08	91.52	98.7763	92.6874	98.72
				4.266	141.99	85.7	95.0741	89.1421	94.66
				4.272	138.63	83.34	91.3719	89.1596	92.42
				4.279	135.81	81.56	89.7791	85.7547	90.54
				4.285	130.89	78.32	89.2409	84.4209	87.26
				4.291	127.35	75.96	86.4428	81.6829	84.9
				4.297	123.72	77.18	83.623	79.5767	82.48
				4.304	119.76	77.04	82.6544	76.8388	79.84
				4.31	116.88	75.08	82.1809	75.9612	77.92
				4.316	115.38	73.3	80.0069	72.6967	76.92
				4.323	112.08	70.68	78.6078	69.5024	74.72
				4.329	109.89	65.88	76.3262	65.4481	73.26
				4.335	106.41	66.18	73.8939	63.4473	70.94
				4.342	105.87	66.94	70.7728	62.1134	70.58
				4.348	106.68	67.72	68.7065	62.7101	71.12
				4.354	107.49	67.1	66.6616	62.0607	71.66
				4.361	106.2	66.56	64.9612	62.9558	70.8
				4.367	104.58	62.58	66.0805	61.973	69.72
				4.373	100.92	60.6	68.7926	60.2179	67.28
				4.38	98.1	60.7	69.6966	58.4627	65.4
				4.386	96	62.44	70.7083	57.4974	64
				4.392	97.5	64.16	72.2796	56.0232	65
				4.399	103.14	65.9	74.4966	57.1289	68.76
				4.405	108.87	66.62	78.9091	59.0946	72.58
				4.411	112.59	69.48	84.1611	60.5338	75.06
				4.418	116.34	71.42	84.6132	61.6219	77.56
				4.424	116.82	73.82	81.8795	63.184	77.88
				4.43	118.35	76.12	78.8446	64.0089	78.9
				4.437	122.7	77.28	77.5531	65.7465	81.8
				4.443	125.76	76.7	78.9091	68.2563	83.84
				4.449	130.74	78.28	83.0203	70.3624	87.16
				4.456	131.94	77.98	86.9593	72.9775	87.96
				4.462	132.72	77.26	88.9396	74.6975	88.48
				4.468	130.38	77.44	88.7674	76.1543	86.92
				4.475	128.79	75.3	87.2176	76.3122	85.86
				4.481	119.64	72.1	83.3647	75.9086	79.76
				4.487	113.88	68.26	78.3495	71.0995	75.92
				4.494	106.56	64.96	73.8293	67.0628	71.04
				4.5	102.72	62.66	72.1504	61.5342	68.48
				4.506	100.77	64.5	71.4186	58.3224	67.18
				4.513	101.76	66.04	71.2249	58.1995	67.84
				4.519	102.72	66.74	71.5477	59.937	68.48
				4.525	102.51	68.02	72.8822	59.744	68.34
				4.532	105.33	70.08	76.7352	61.5166	70.22
				4.538	113.34	70.66	82.4822	62.7803	75.56
				4.544	121.59	73.6	90.0804	64.044	81.06
				4.55	129.84	75.98	93.8687	69.6253	86.56
				4.557	139.53	80.84	97.0974	74.1535	93.02
				4.563	187.41	103.2	115.867	90.7919	124.94
				4.569	448.41	254.62	225.319	198.626	298.94
				4.576	1915.98	1180.72	887.609	818.338	1277.32
				4.582	8304.33	5077.8	3980.84	3801.48	5536.22
				4.588	26714.1	16207.3	13536.2	13301.9	17809.4
				4.595	63188.5	37970.6	34065.2	33440.8	42125.7
				4.601	116094	69050.9	65782.4	63618.6	77395.8
				4.607	177036	105218	104456	99767.2	118024
				4.614	234298	139257	142934	134781	156199
				4.62	275132	165210	173145	161490	183421
				4.626	295666	178797	190645	175861	197111
				4.633	297232	181720	194812	179559	198155
				4.639	283376	174609	187906	173317	188917
				4.645	256098	159189	171113	159216	170732
				4.652	218831	136206	146913	138185	145887
				4.658	174234	109324	117683	112749	116156
				4.664	128583	80926.8	87765.7	85091.2	85722.1
				4.671	87193.1	55032.9	60140.3	59465.4	58128.8
				4.677	54323.7	34312.1	38066.4	38008	36215.8
				4.683	31483.5	19981.9	22359.2	22550.9	20989
				4.69	17314.7	11038	12466.3	12472	11543.1
				4.696	9444.72	5987.8	6777.58	6775.41	6296.48
				4.702	5320.11	3370.98	3779.03	3743.41	3546.74
				4.709	3245.73	2046.34	2250.12	2237.73	2163.82
				4.715	2156.52	1364.1	1446.5	1469.84	1437.68
				4.721	1538.85	980.36	1020.52	1045.45	1025.9
				4.728	1130.91	716.66	757.149	779.076	753.94
				4.734	826.08	517.4	557.121	582.767	550.72
				4.74	596.91	366.54	414.09	430.318	397.94
				4.747	451.26	263.08	310.944	314.639	300.84
				4.753	357.33	210.36	247.726	236.203	238.22
				4.759	313.44	185.64	220.153	203.172	208.96
				4.766	303.18	179.86	212.34	193.729	202.12
				4.772	316.29	190.4	213.545	199.065	210.86
				4.778	342.42	210.72	223.102	211.824	228.28
				4.785	365.91	225.92	236.555	225.865	243.94
				4.791	380.91	240.48	239.16	232.359	253.94
				4.797	385.95	248.84	237.029	235.027	257.3
				4.803	373.65	244.56	233.09	229.955	249.1
				4.81	358.02	233.34	227.493	221.618	238.68
				4.816	348.48	222.54	220.928	212.86	232.32
				4.822	329.79	209.48	217.269	204.944	219.86
				4.829	313.77	196.26	207.841	195.888	209.18
				4.835	304.29	185.52	193.441	183.146	202.86
				4.841	286.65	174.04	179.752	174.23	191.1
				4.848	270.75	167.72	166.923	166.841	180.5
				4.854	258.03	161.14	160.186	158.925	172.02
				4.86	236.67	154.18	154.59	152.203	157.78
				4.867	221.37	146.4	149.768	144.463	147.58
				4.873	211.77	138.98	143.289	133.739	141.18
				4.879	200.46	128.82	136.487	123.964	133.64
				4.886	187.8	118.56	127.921	116.785	125.2
				4.892	176.82	111.52	123.207	105.921	117.88
				4.898	163.92	106.12	117.61	100.112	109.28
				4.905	154.74	101.2	110.292	94.6882	103.16
				4.911	146.4	96.62	103.964	90.4584	97.6
				4.917	138.09	91.36	96.8176	83.8943	92.06
				4.924	128.97	83.46	89.4777	78.7167	85.98
				4.93	118.68	75.98	83.171	71.1347	79.12
				4.936	107.88	68.76	78.6293	65.2024	71.92
				4.943	100.77	65.5	72.8177	61.5166	67.18
				4.949	99.27	64.94	69.6536	59.1297	66.18
				4.955	98.37	65.3	67.9316	58.0064	65.58
				4.962	102.12	65.4	69.4383	58.5505	68.08
				4.968	103.89	66.88	71.6123	59.7966	69.26
				4.974	102.42	67.46	73.3773	60.6566	68.28
				4.981	102.87	68.78	75.1854	62.2187	68.58
				4.987	107.16	70.96	76.7782	61.9203	71.44
				4.993	112.05	73.46	77.4239	61.7448	74.7
				5	116.76	74.38	79.232	62.8154	77.84
				5.006	121.38	76.52	80.3943	63.9914	80.92
				5.012	123.3	79.06	82.0733	66.115	82.2
				5.019	124.62	80.82	83.6015	70.0114	83.08
				5.025	125.37	80.02	86.6795	71.24	83.58
				5.031	125.43	80.62	85.9692	72.293	83.62
				5.037	123.51	79.64	84.3764	73.1179	82.34
				5.044	124.14	76.2	81.0831	72.293	82.76
				5.05	124.23	74.34	77.2302	72.1175	82.82
				5.056	124.95	75.32	73.2051	72.1877	83.3
				5.063	124.32	74.66	71.8276	71.2751	82.88
				5.069	121.17	74.68	72.9684	69.7657	80.78
				5.075	117.15	76.68	74.2814	67.3787	78.1
				5.082	114.72	76.24	76.5845	65.0093	76.48
				5.088	112.26	74.5	78.4141	65.3603	74.84
				5.094	111.18	73.8	78.9522	65.9571	74.12
				5.101	109.68	74.72	77.058	66.2203	73.12
				5.107	108.6	74.98	76.563	66.273	72.4
				5.113	110.01	75.74	75.2069	64.202	73.34
				5.12	111.84	75.5	74.389	60.8146	74.56
				5.126	111	75.96	75.5083	58.7436	74
				5.132	112.68	74.4	78.1558	58.5681	75.12
				5.139	114	73.2	78.8876	59.0244	76
				5.145	112.17	73.26	80.997	60.095	74.78
				5.151	110.07	74.74	81.2984	61.4991	73.38
				5.158	109.44	73.5	79.9208	62.9383	72.96
				5.164	107.07	73.86	79.5979	63.2542	71.38
				5.17	106.89	75.06	78.6078	62.4293	71.26
				5.177	108.21	74.36	76.4553	60.4987	72.14
				5.183	110.28	73.74	73.7863	59.1297	73.52
				5.189	109.35	74.44	72.5594	57.5501	72.9
				5.196	108.81	73.2	71.2033	57.6028	72.54
				5.202	108.3	71.78	72.1504	58.4803	72.2
				5.208	108.18	70.7	73.8724	59.3579	72.12
				5.215	106.11	69.1	74.8625	59.4456	70.74
				5.221	105.51	69.02	75.293	59.5334	70.34
				5.227	102.36	68.16	75.0993	59.2877	68.24
				5.234	100.77	66.5	73.9154	59.077	67.18
				5.24	100.41	66.32	70.9881	56.8481	66.94
				5.246	99.9	66.26	70.1702	54.6366	66.6
				5.253	97.62	65.28	69.8042	54.2329	65.08
				5.259	96.45	65.26	70.945	54.4085	64.3
				5.265	96.15	65.84	72.1504	55.2509	64.1
				5.272	96.12	66.98	73.2051	57.0762	64.08
				5.278	97.11	67.78	71.7415	57.1113	64.74
				5.284	99	69.12	69.3738	55.8652	66
				5.29	97.77	68.28	66.7693	55.1807	65.18
				5.297	94.59	65.46	64.337	53.6889	63.06
				5.303	92.46	61.36	61.8617	53.3729	61.64
				5.309	90.33	58.68	60.0536	53.5133	60.22
				5.316	87.3	56.92	58.1379	53.1799	58.2
				5.322	88.35	57.4	57.7074	52.5305	58.9
				5.328	89.07	58.3	57.8366	53.0219	59.38
				5.335	88.17	58.12	57.9442	51.7231	58.78
				5.341	87.06	57.5	58.7191	51.5652	58.04
				5.347	85.17	55.96	59.085	51.7407	56.78
				5.354	82.65	55.42	58.8698	51.5652	55.1
				5.36	81.48	55.44	58.8698	50.4419	54.32
				5.366	81.21	56.4	58.8267	50.4243	54.14
				5.373	80.91	56.58	58.0949	49.459	53.94
				5.379	82.74	57.54	58.4608	49.1256	55.16
				5.385	84.57	57.98	58.5038	49.5292	56.38
				5.392	85.83	58.42	59.4294	50.7578	57.22
				5.398	86.1	59.26	59.989	50.3892	57.4
				5.404	84.93	59.8	59.989	49.9154	56.62
				5.411	82.59	58.58	59.4294	49.6345	55.06
				5.417	81.87	56.98	58.3962	48.3007	54.58
				5.423	81.93	55.28	57.0402	47.4055	54.62
				5.43	81.78	53.44	56.2653	47.1598	54.52
				5.436	81.93	52.92	56.2868	46.4051	54.62
				5.442	82.62	54.2	56.2868	46.4227	55.08
				5.449	82.5	55.6	57.5137	46.8088	55
				5.455	83.82	56.68	58.4393	47.5635	55.88
				5.461	84.75	57.52	58.8267	48.09	56.5
				5.468	84.84	58.3	60.0106	49.2835	56.56
				5.474	84.15	58.5	61.9693	49.4415	56.1
				5.48	83.16	58.66	62.4859	50.3892	55.44
				5.487	82.62	59.98	62.5504	50.3892	55.08
				5.493	83.31	60.28	61.711	50.635	55.54
				5.499	85.05	60.14	60.5056	50.2137	56.7
				5.506	86.37	59.24	58.9989	49.617	57.58
				5.512	86.25	58.72	59.0419	48.9676	57.5
				5.518	84.3	58.3	59.2357	48.6517	56.2
				5.525	82.38	58.62	59.6016	48.8798	54.92
				5.531	80.73	58.5	59.5155	49.0378	53.82
				5.537	79.44	59.52	59.7738	49.3888	52.96
				5.543	79.89	58.64	60.2473	49.0203	53.26
				5.55	80.43	57.16	60.2904	47.8794	53.62
				5.556	80.31	57.18	59.989	46.879	53.54
				5.562	80.4	58.82	60.5702	46.9492	53.6
				5.569	80.25	59.18	60.5271	47.0019	53.5
				5.575	82.05	59.94	59.4509	46.9141	54.7
				5.581	84.18	60.9	58.7621	47.3002	56.12
				5.588	85.68	60.38	59.3863	46.7035	57.12
				5.594	85.71	59.72	58.8913	46.4227	57.14
				5.6	84.93	60.24	58.8052	46.7562	56.62
				5.607	81.96	59.28	59.9029	47.6864	54.64
				5.613	80.76	57.4	59.494	48.5288	53.84
				5.619	81.33	55.9	58.7621	49.0027	54.22
				5.626	81.18	54.22	59.537	48.6868	54.12
				5.632	79.98	53.08	59.6662	48.2305	53.32
				5.638	79.08	53.06	58.8482	47.6337	52.72
				5.645	78.54	52.44	58.5469	47.3178	52.36
				5.651	77.25	52.34	58.0949	47.4582	51.5
				5.657	78.45	51.9	57.1478	46.9141	52.3
				5.664	79.29	51.68	57.0186	46.2998	52.86
				5.67	79.98	51.42	56.5451	45.6153	53.32
				5.676	80.7	51.72	56.7173	46.0015	53.8
				5.683	81.09	51.98	56.1146	46.6157	54.06
				5.689	80.04	52.58	57.4061	47.4055	53.36
				5.695	80.1	53.08	58.5684	48.1778	53.4
				5.702	79.89	54.14	58.9989	48.0374	53.26
				5.708	80.28	54.9	58.7837	47.3704	53.52
				5.714	81.03	55.6	57.8796	46.8439	54.02
				5.721	80.13	55.46	55.8778	46.4578	53.42
				5.727	79.47	55	55.5119	46.5631	52.98
				5.733	78.48	54.18	56.1361	47.546	52.32
				5.74	78	53.46	57.3415	48.1953	52
				5.746	78.33	53.92	58.9128	48.4235	52.22
				5.752	78.54	54.52	59.5585	48.0023	52.36
				5.759	78.39	55.26	59.2572	46.9668	52.26
				5.765	78.24	55.68	58.8482	45.8962	52.16
				5.771	78.96	55.98	57.6859	45.2468	52.64
				5.777	79.74	55.16	56.6097	45.2117	53.16
				5.784	80.16	54.94	56.2437	45.1064	53.44
				5.79	80.01	54.14	55.8133	45.6329	53.34
				5.796	79.89	53.46	56.0285	46.4929	53.26
				5.803	78.21	52.68	57.0186	46.7211	52.14
				5.809	77.97	52.96	58.0088	46.7386	51.98
				5.815	78.78	53.66	59.2141	47.3529	52.52
				5.822	80.52	54.4	59.946	47.897	53.68
				5.828	81.84	55.1	60.2904	47.5635	54.56
				5.834	82.05	56.44	61.0653	47.6162	54.7
				5.841	80.7	56.6	60.6348	47.6513	53.8
				5.847	79.47	56.8	59.2572	47.9847	52.98
				5.853	79.23	58.28	58.1594	48.5464	52.82
				5.86	80.25	58.22	56.6312	49.3713	53.5
				5.866	81.12	57.04	55.6195	49.7223	54.08
				5.872	81.33	56.92	56.9756	49.3713	54.22
				5.879	81.03	56	58.0088	48.2305	54.02
				5.885	80.88	54.72	58.3532	47.4758	53.92
				5.891	81.42	54.88	59.2572	47.5284	54.28
				5.898	81.48	55.9	59.4294	47.6688	54.32
				5.904	81.3	55.62	59.2141	47.8794	54.2
				5.91	80.46	56.8	59.0419	47.6688	53.64
				5.917	80.1	56.72	58.4393	47.2651	53.4
				5.923	80.49	56.82	57.5998	46.4753	53.66
				5.929	81.06	56.12	57.2769	45.8084	54.04
				5.936	80.28	56.82	56.9971	46.2296	53.52
				5.942	80.88	56.32	57.0186	47.1247	53.92
				5.948	80.64	56.98	57.6859	47.037	53.76
				5.955	80.82	57.3	57.9011	47.0545	53.88
				5.961	80.61	57.66	59.4079	46.6684	53.74
				5.967	80.76	56.98	59.8383	46.3174	53.84
				5.974	80.76	58.68	60.4841	46.8088	53.84
				5.98	81.45	58.52	60.2689	47.7741	54.3
				5.986	81.81	58.5	60.2689	48.7921	54.54
				5.993	81.69	58.94	59.1065	49.6345	54.46
				5.999	81.33	58.62	59.1496	49.4239	54.22
				6.005	79.77	57.42	58.0949	48.8623	53.18
				6.012	79.92	57.6	57.7074	48.8096	53.28
				6.018	81.12	57.8	57.5137	48.5113	54.08
				6.024	81.81	58.1	57.9442	47.8619	54.54
				6.03	83.01	58.66	58.8698	47.3529	55.34
				6.037	83.43	57.74	60.3119	47.5635	55.62
				6.043	82.38	57.14	60.4195	48.2129	54.92
				6.049	81.63	56.54	60.1612	49.3537	54.42
				6.056	82.11	56.7	58.7406	50.2839	54.74
				6.062	81.12	57.12	57.5783	50.2137	54.08
				6.068	80.76	58.36	57.2769	48.8974	53.84
				6.075	80.37	58.58	57.7289	47.6337	53.58
				6.081	79.44	58.1	57.5998	46.8439	52.96
				6.087	78.99	57.6	57.5783	46.5104	52.66
				6.094	79.62	57.58	56.6312	45.9313	53.08
				6.1	80.16	56.22	55.5334	45.7031	53.44
				6.106	81.81	55.26	55.9209	45.1239	54.54
				6.113	83.43	54.7	56.4805	44.7553	55.62
				6.119	84.69	54.32	57.5352	45.0713	56.46
				6.125	84.27	53.7	58.5899	45.8962	56.18
				6.132	82.86	54.64	59.9029	46.7386	55.24
				6.138	80.7	55.44	60.9146	47.739	53.8
				6.144	79.62	55.48	61.5173	47.5635	53.08
				6.151	79.05	55.54	61.754	46.7913	52.7
				6.157	79.65	56.58	62.7442	46.5982	53.1
				6.163	79.32	56.1	62.2922	46.3174	52.88
				6.17	78.54	56.48	60.4841	46.4753	52.36
				6.176	77.82	56.54	59.7523	46.9668	51.88
				6.182	77.58	56.7	58.9558	46.9317	51.72
				6.189	76.68	55.28	57.7289	46.4578	51.12
				6.195	77.43	54.56	57.815	46.0541	51.62
				6.201	77.85	54.88	57.5568	45.6855	51.9
				6.208	78.39	55.54	57.2124	45.7908	52.26
				6.214	78.36	55.14	57.1047	46.7211	52.24
				6.22	78.15	55.8	57.0832	47.0896	52.1
				6.227	76.95	56.1	56.868	47.4407	51.3
				6.233	76.8	55.24	57.9657	47.4582	51.2
				6.239	78.09	55.1	57.3845	47.0545	52.06
				6.246	79.11	55.22	57.0617	46.6684	52.74
				6.252	79.5	55.72	56.7603	46.5104	53
				6.258	79.14	55.44	56.1576	46.7211	52.76
				6.265	77.85	55.44	54.7801	46.4227	51.9
				6.271	77.31	55.34	55.5334	46.4929	51.54
				6.277	78.24	54.92	56.5666	46.6684	52.16
				6.283	79.71	54.28	57.2339	47.1247	53.14
				6.29	80.88	55.02	57.4706	47.2476	53.92
				6.296	80.88	55.16	57.1908	47.5284	53.92
				6.302	79.86	55.36	56.8464	47.2651	53.24
				6.309	78.57	55.34	56.9325	46.8088	52.38
				6.315	77.97	55.34	57.3845	46.8088	51.98
				6.321	77.34	55.56	57.1478	46.8439	51.56
				6.328	78	55.78	57.2985	46.7211	52
				6.334	77.91	56.26	56.3729	46.8615	51.94
				6.34	78.27	56.9	55.6626	47.1247	52.18
				6.347	78.42	57.24	56.459	47.0019	52.28
				6.353	78.78	56.66	58.5038	47.0019	52.52
				6.359	79.65	55.84	58.6975	47.739	53.1
				6.366	80.31	55	58.8913	47.9321	53.54
				6.372	80.19	54.44	58.2886	47.6513	53.46
				6.378	79.59	54.92	56.7603	48.0198	53.06
				6.385	78.69	56.18	55.0384	47.9496	52.46
				6.391	77.79	56.48	55.2967	47.5284	51.86
				6.397	79.14	55.84	55.2106	48.09	52.76
				6.404	79.92	55.18	54.9523	48.5113	53.28
				6.41	80.28	54.64	55.555	48.4235	53.52
				6.416	80.19	55.28	56.2222	48.95	53.46
				6.423	78.72	56.58	57.1693	48.757	52.48
				6.429	77.01	57.04	57.4061	48.0549	51.34
				6.435	77.58	57.04	57.6859	47.8268	51.72
				6.442	78.39	56.24	57.1478	47.5109	52.26
				6.448	79.14	56.26	57.1908	46.7211	52.76
				6.454	79.26	55.9	56.5451	46.6684	52.84
				6.461	79.29	56.66	57.32	46.5982	52.86
				6.467	78.96	56.74	57.4922	46.8439	52.64
				6.473	78.45	56.12	57.5137	47.1774	52.3
				6.48	78.6	54.94	57.4061	47.7215	52.4
				6.486	79.35	54.8	57.9872	47.8619	52.9
				6.492	78.93	53.98	57.5568	47.897	52.62
				6.499	78.06	53.34	56.8464	48.1602	52.04
				6.505	78	53.08	56.7603	47.9496	52
				6.511	76.8	52.54	56.2007	48.9676	51.2
				6.517	76.62	53.22	55.4904	48.7921	51.08
				6.524	77.43	54.04	55.9424	48.4937	51.62
				6.53	78.36	55.24	56.7173	47.8443	52.24
				6.536	78.54	56.38	56.7173	47.4758	52.36
				6.543	78.99	56.64	57.5352	47.0721	52.66
				6.549	78.69	56.06	58.224	48.0374	52.46
				6.555	78.06	55.5	58.3101	48.7745	52.04
				6.562	78.6	55.02	58.0733	49.108	52.4
				6.568	78.84	55.06	58.2671	49.3011	52.56
				6.574	78.54	55.92	58.224	48.1602	52.36
				6.581	78.93	56.34	58.6545	47.9847	52.62
				6.587	80.91	56.86	59.3863	47.9496	53.94
				6.593	81.24	57.46	59.8599	48.0549	54.16
				6.6	81.63	57.62	59.6662	47.7039	54.42
				6.606	81.21	56.94	59.2141	47.5109	54.14
				6.612	80.22	56.54	57.9227	46.6509	53.48
				6.619	78.24	55.72	56.6958	46.1419	52.16
				6.625	78.51	54.32	56.007	46.2647	52.34
				6.631	78.63	54.62	55.9424	46.6157	52.42
				6.638	78.15	55.12	56.1146	46.7737	52.1
				6.644	77.79	55.94	56.8249	46.5455	51.86
				6.65	77.46	56.24	56.9325	46.4051	51.64
				6.657	76.98	56.98	57.0186	46.7035	51.32
				6.663	76.86	56.36	56.911	47.9672	51.24
				6.669	77.28	56.34	57.363	48.4586	51.52
				6.676	77.73	55.46	57.1478	49.0027	51.82
				6.682	78.72	55.54	57.4922	48.8447	52.48
				6.688	79.14	55.46	57.6429	48.5288	52.76
				6.695	80.19	55.4	58.633	47.8092	53.46
				6.701	80.88	54.88	59.3433	48.2656	53.92
				6.707	80.07	55.4	59.946	47.7741	53.38
				6.714	79.32	55.78	59.3433	47.6337	52.88
				6.72	79.62	56.7	58.8482	47.2476	53.08
				6.726	79.05	57.6	58.0088	47.4055	52.7
				6.733	79.08	58.26	57.5783	47.9321	52.72
				6.739	80.49	58.68	57.5783	48.6166	53.66
				6.745	81.21	58.66	57.8366	49.108	54.14
				6.752	80.82	58.54	57.2339	49.1607	53.88
				6.758	80.43	57.54	56.9971	49.6872	53.62
				6.764	79.98	56.68	57.2124	49.0378	53.32
				6.77	78.93	56.02	58.3316	48.6692	52.62
				6.777	79.62	56.28	59.494	48.8798	53.08
				6.783	80.19	56.68	60.0751	49.0905	53.46
				6.789	81.72	56.92	59.8383	48.8272	54.48
				6.796	81.81	56.36	59.2357	49.3537	54.54
				6.802	80.91	55.22	58.3747	49.5643	53.94
				6.808	79.41	54.8	57.4706	48.5288	52.94
				6.815	79.05	54.34	58.181	48.1953	52.7
				6.821	78.75	54.16	57.7935	47.897	52.5
				6.827	79.74	54	58.6114	47.6688	53.16
				6.834	80.85	55.38	58.9774	48.757	53.9
				6.84	80.55	55.88	59.5585	49.4239	53.7
				6.846	79.98	56.4	59.494	49.5643	53.32
				6.853	79.62	55.94	59.4294	48.7921	53.08
				6.859	80.16	55.56	59.0204	48.4937	53.44
				6.865	80.58	54.78	59.8814	47.0896	53.72
				6.872	81.48	55.74	60.8285	47.3002	54.32
				6.878	81.18	56.44	60.9792	47.1949	54.12
				6.884	81.18	56.88	60.3765	47.3353	54.12
				6.891	80.01	56.62	58.9128	46.7211	53.34
				6.897	80.22	56.08	57.5137	46.8966	53.48
				6.903	79.68	55.76	56.0285	47.3178	53.12
				6.91	78.93	55.66	55.4043	47.5986	52.62
				6.916	78.84	55.54	56.0285	47.4055	52.56
				6.922	79.53	54.32	56.6097	47.1072	53.02
				6.929	79.83	54.1	57.0617	46.6333	53.22
				6.935	81.03	53.9	57.6429	46.2823	54.02
				6.941	82.5	56	57.6859	46.177	55
				6.948	81.54	57.16	57.7074	45.8786	54.36
				6.954	81.45	58.14	57.9442	45.8786	54.3
				6.96	80.52	57.1	57.9011	45.7206	53.68
				6.967	79.44	55.78	57.815	45.2819	52.96
				6.973	78.63	53.12	57.4706	45.51	52.42
				6.979	78.81	53.08	57.3415	46.177	52.54
				6.986	78.15	52.58	57.1263	46.1243	52.1
				6.992	78.36	53.62	57.0832	46.019	52.24
				6.998	78.3	54.5	56.6742	46.4578	52.2
				7.005	78.09	55.2	56.4159	47.0896	52.06
				7.011	77.91	55.18	55.8563	47.6513	51.94
				7.017	79.32	55.04	56.7603	47.6513	52.88
				7.023	80.37	54.04	57.1693	47.8092	53.58
				7.03	81.09	53.5	57.0617	47.6864	54.06
				7.036	81.81	53.74	57.4922	47.4231	54.54
				7.042	81.45	53.88	57.7935	47.4407	54.3
				7.049	79.71	54.5	56.9971	47.9321	53.14
				7.055	79.35	55.26	57.4706	47.3529	52.9
				7.061	79.23	55.92	57.6429	46.4929	52.82
				7.068	78.99	56.02	56.9756	46.3174	52.66
				7.074	78.69	56.48	57.1908	46.2121	52.46
				7.08	78.03	56.88	58.3532	46.3174	52.02
				7.087	77.7	56.56	58.5899	46.5104	51.8
				7.093	78.15	55.96	58.676	46.9668	52.1
				7.099	78.09	55.72	58.3962	47.1072	52.06
				7.106	78.6	55.3	56.9325	47.1774	52.4
				7.112	78.84	54.84	55.7056	47.3178	52.56
				7.118	78	54.32	57.0186	47.1423	52
				7.125	77.01	54.64	57.6429	46.8088	51.34
				7.131	76.38	54.88	57.8796	46.3174	50.92
				7.137	76.5	55.26	57.8581	46.1243	51
				7.144	76.53	56.52	58.4608	45.7382	51.02
				7.15	77.13	57.38	58.633	45.4925	51.42
				7.156	78.99	57.02	60.1827	46.0366	52.66
				7.163	80.04	57.34	61.3666	46.2823	53.36
				7.169	79.71	58.24	61.5603	46.4578	53.14
				7.175	79.2	58.28	60.8715	46.7386	52.8
				7.182	78.96	59.18	60.7854	47.4582	52.64
				7.188	78.09	59.1	61.2159	48.0549	52.06
				7.194	78.15	58.64	60.8931	48.6517	52.1
				7.201	78.18	57.8	60.3119	49.459	52.12
				7.207	77.73	57.74	59.7307	49.775	51.82
				7.213	77.04	57.04	58.8267	49.617	51.36
				7.22	77.97	57.1	57.5783	48.8623	51.98
				7.226	78.84	56.72	58.0518	48.7219	52.56
				7.232	79.86	57.64	58.4393	47.388	53.24
				7.239	80.16	58.3	58.181	46.686	53.44
				7.245	79.65	58.8	58.7837	46.8439	53.1
				7.251	78.51	58	59.0635	46.9317	52.34
				7.257	79.35	57.7	59.1496	47.4933	52.9
				7.264	79.65	56.66	59.2357	47.6864	53.1
				7.27	79.98	56.84	59.989	47.5986	53.32
				7.276	79.83	56.92	59.4079	47.7039	53.22
				7.283	79.47	56.86	59.8383	48.1427	52.98
				7.289	78.81	55.66	59.4079	48.2831	52.54
				7.295	78.87	55.22	59.537	48.1778	52.58
				7.302	79.02	54.66	58.8267	48.0023	52.68
				7.308	79.56	55.1	57.9227	47.1949	53.04
				7.314	79.95	56	56.7819	46.7737	53.3
				7.321	80.25	56.72	56.5451	46.9317	53.5
				7.327	80.22	56.28	57.0617	47.7215	53.48
				7.333	80.76	56.16	58.5684	48.248	53.84
				7.34	81.03	55.56	61.1944	48.7219	54.02
				7.346	82.56	55.6	62.3783	49.3186	55.04
				7.352	83.55	56	63.024	50.6876	55.7
				7.359	85.02	56.64	62.1415	52.0566	56.68
				7.365	84.93	56.06	61.5388	52.4603	56.62
				7.371	84.63	55.64	60.85	53.408	56.42
				7.378	84.12	54.86	60.5487	53.2852	56.08
				7.384	83.88	54.46	59.537	51.7056	55.92
				7.39	83.46	54.3	59.8168	51.6705	55.64
				7.397	83.88	55.1	59.6231	51.6178	55.92
				7.403	84	56.22	60.0751	50.6876	56
				7.409	83.91	56.6	60.8931	50.4243	55.94
				7.416	85.2	56.98	61.2159	50.8456	56.8
				7.422	84.42	56.88	60.2473	50.6525	56.28
				7.428	83.37	56.02	60.7209	50.5296	55.58
				7.435	83.67	55.44	62.1415	50.1786	55.78
				7.441	84.66	54.82	62.2706	49.6345	56.44
				7.447	84.63	54.2	62.2922	48.7745	56.42
				7.454	84.63	53.32	61.6679	49.2484	56.42
				7.46	84.69	52.84	59.6016	50.1786	56.46
				7.466	83.04	52.5	58.6114	50.2488	55.36
				7.473	81.9	53.14	58.4608	49.1431	54.6
				7.479	82.14	53.8	57.815	47.9145	54.76
				7.485	81.99	54.12	57.0617	46.4227	54.66
				7.492	80.97	54	56.9541	46.9668	53.98
				7.498	81.3	53.9	56.7388	48.3884	54.2
				7.504	80.58	53.72	57.7074	49.8803	53.72
				7.51	81.51	53.46	58.7621	50.1435	54.34
				7.517	81.96	53.5	58.9343	49.6872	54.64
				7.523	81.15	53.06	58.1379	48.5639	54.1
				7.529	80.28	52.84	57.7935	48.0374	53.52
				7.536	80.67	52.74	58.7621	47.9847	53.78
				7.542	79.65	53.24	59.6877	48.4762	53.1
				7.548	80.73	53.46	60.6563	48.2831	53.82
				7.555	82.92	53.12	60.7424	48.248	55.28
				7.561	83.64	53.06	59.3433	48.599	55.76
				7.567	83.7	53.06	57.9227	47.9847	55.8
				7.574	83.22	52.78	57.3415	47.4231	55.48
				7.58	81.96	52.7	57.1263	46.7562	54.64
				7.586	80.61	53.34	56.7819	46.1419	53.74
				7.593	80.4	52.62	56.5236	46.1419	53.6
				7.599	80.04	52.64	56.5881	47.1423	53.36
				7.605	79.8	53.02	57.4061	47.4407	53.2
				7.612	79.77	53.56	57.6429	47.7741	53.18
				7.618	80.61	53.36	57.6644	47.3529	53.74
				7.624	81.24	53.64	57.5998	47.1423	54.16
				7.631	81.63	53.94	57.1908	47.7917	54.42
				7.637	81.39	54.04	56.7603	48.6692	54.26
				7.643	80.97	53.36	56.8464	49.2484	53.98
				7.65	80.94	52.9	57.0402	49.6345	53.96
				7.656	82.56	52.66	57.4922	49.1431	55.04
				7.662	83.34	52.32	57.0617	48.3709	55.56
				7.669	83.1	52.82	56.5881	48.2305	55.4
				7.675	81.84	54.08	56.5666	47.739	54.56
				7.681	80.61	54.5	55.8778	47.0896	53.74
				7.688	79.59	54	55.3397	46.5806	53.06
				7.694	78.87	53.22	55.9855	45.9839	52.58
				7.7	78.33	51.96	55.9855	46.1945	52.22
				7.707	78.69	51.2	55.8993	46.6509	52.46
				7.713	78.51	51.48	56.1361	47.5986	52.34
				7.719	78.45	52.62	56.1146	47.897	52.3
				7.726	80.19	53.02	55.5334	47.5635	53.46
				7.732	80.4	53.64	55.2967	46.8264	53.6
				7.738	80.22	53.64	54.7155	46.8439	53.48
				7.745	79.56	53.68	54.737	46.0366	53.04
				7.751	78.99	53.3	54.1559	45.8786	52.66
				7.757	77.73	53	54.4142	45.9137	51.82
				7.763	79.17	52.18	54.4142	45.3345	52.78
				7.77	79.53	51.82	54.6509	44.8606	53.02
				7.776	81.06	50.84	54.9092	44.7904	54.04
				7.782	81.39	50.48	55.3828	44.7729	54.26
				7.789	82.05	50.52	54.9523	44.6325	54.7
				7.795	81.63	50.22	55.2751	45.2819	54.42
				7.801	82.59	50.2	56.05	45.6329	55.06
				7.808	82.53	51.1	56.459	45.5627	55.02
				7.814	82.08	51.4	56.9325	45.7733	54.72
				7.82	80.64	52.04	57.0617	45.7382	53.76
				7.827	80.49	52.26	56.3729	45.3872	53.66
				7.833	81.18	52.28	55.7487	45.2643	54.12
				7.839	81.09	51.88	55.4473	45.5276	54.06
				7.846	80.22	51.82	56.8034	45.4925	53.48
				7.852	79.44	50.82	57.4922	46.1243	52.96
				7.858	78.36	51	57.4276	46.3876	52.24
				7.865	77.22	51	56.8464	46.686	51.48
				7.871	78.81	51.04	56.5451	46.7913	52.54
				7.877	80.28	51.1	55.9424	46.8439	53.52
				7.884	80.79	50.96	56.4805	46.7386	53.86
				7.89	80.25	50.74	57.3845	46.6684	53.5
				7.896	79.29	51.08	57.6859	46.2823	52.86
				7.903	77.85	51.7	57.7505	46.2472	51.9
				7.909	76.98	51.54	57.2985	46.5455	51.32
				7.915	78.87	51.76	57.2339	46.4753	52.58
				7.922	80.19	51.4	56.5881	46.1594	53.46
				7.928	80.76	51.54	56.3514	45.9664	53.84
				7.934	80.4	51.62	55.9209	45.4047	53.6
				7.941	79.38	52	55.8563	45.0713	52.92
				7.947	76.98	51.54	56.5236	45.1766	51.32
				7.953	77.64	51.14	56.4805	45.0713	51.76
				7.96	78.3	50.76	56.2653	44.65	52.2
				7.966	78.27	50.64	56.5881	45.0713	52.18
				7.972	78.87	50.48	56.9325	45.5978	52.58
				7.979	78.93	50.36	56.7819	46.3525	52.62
				7.985	78.33	50.36	57.0617	46.7386	52.22
				7.991	79.44	50.68	56.9325	46.4753	52.96
				7.997	80.31	51.06	56.6097	45.8962	53.54
				8.004	80.91	51.34	56.4159	45.3521	53.94
				8.01	81.21	51.98	57.1047	45.2292	54.14
				8.016	80.94	51.72	57.1693	46.3525	53.96
				8.023	80.13	51.58	57.1047	47.1774	53.42
				8.029	80.22	51.74	56.6742	47.1423	53.48
				8.035	79.8	51.56	56.2437	47.2125	53.2
				8.042	79.5	51.8	55.4904	46.6684	53
				8.048	79.47	52.62	55.8993	45.6855	52.98
				8.054	79.98	52.72	56.0931	45.9313	53.32
				8.061	81.3	52.64	56.7388	46.4753	54.2
				8.067	81.99	52.7	57.0186	46.4578	54.66
				8.073	82.2	51.92	57.3845	47.4758	54.8
				8.08	82.53	51.56	57.3845	47.9496	55.02
				8.086	81.69	51.34	57.4491	47.9321	54.46
				8.092	80.64	51.68	56.8034	48.5639	53.76
				8.099	79.74	51.44	57.0617	48.5464	53.16
				8.105	79.38	51.88	56.1361	48.0023	52.92
				8.111	79.56	52.06	55.4689	47.4582	53.04
				8.118	80.28	52.14	55.6626	46.8264	53.52
				8.124	81.3	51.76	56.5236	45.6504	54.2
				8.13	81.63	52.28	56.868	45.4574	54.42
				8.137	80.64	52.34	57.363	45.3345	53.76
				8.143	79.2	52.52	58.1164	46.0015	52.8
				8.149	80.43	52.24	57.5352	46.3349	53.62
				8.156	81.54	52.02	57.32	46.528	54.36
				8.162	82.08	51.56	56.5236	46.8966	54.72
				8.168	82.5	51.44	56.6312	46.4051	55
				8.175	83.58	52	55.8348	46.2296	55.72
				8.181	81.9	53.02	55.6195	46.4051	54.6
				8.187	80.94	54.34	56.3944	47.546	53.96
				8.194	80.31	55.14	58.9774	47.4055	53.54
				8.2	80.28	55.08	59.4509	47.8443	53.52
				8.206	80.46	53.9	59.5801	47.897	53.64
				8.213	82.47	53.04	60.0106	47.5811	54.98
				8.219	83.01	52.66	59.537	47.2476	55.34
				8.225	84.33	53.26	59.2572	47.388	56.22
				8.232	84.36	54.28	60.0321	47.3704	56.24
				8.238	84.42	55.26	59.8168	47.4933	56.28
				8.244	84.93	55	58.9343	48.1076	56.62
				8.25	85.02	53.94	58.3962	48.248	56.68
				8.257	83.19	53.1	58.0733	50.0733	55.46
				8.263	82.14	52.54	58.4823	50.3541	54.76
				8.269	81.3	52.1	58.5469	50.5647	54.2
				8.276	81.3	52.32	57.6429	50.1962	54.2
				8.282	82.53	53.18	57.0186	49.1256	55.02
				8.288	84.09	53.6	56.2868	47.7039	56.06
				8.295	85.71	53.5	56.05	48.0023	57.14
				8.301	86.46	53.38	56.8895	47.897	57.64
				8.307	86.4	53.94	58.6975	48.8447	57.6
				8.314	85.68	53.74	59.2572	49.3011	57.12
				8.32	85.68	53.88	59.6016	48.9149	57.12
				8.326	86.31	54.12	59.3218	48.0725	57.54
				8.333	86.01	54.32	59.2141	47.5986	57.34
				8.339	86.04	53.92	59.1711	46.8264	57.36
				8.345	85.74	54.48	59.946	47.739	57.16
				8.352	85.44	54.1	59.7953	48.3884	56.96
				8.358	85.14	53.9	58.5038	49.0905	56.76
				8.364	85.68	53.46	57.7289	49.775	57.12
				8.371	84.45	54	57.9872	49.5643	56.3
				8.377	83.22	54.04	58.3316	49.0378	55.48
				8.383	81.87	54.68	58.3747	48.6166	54.58
				8.39	81	54.08	58.6545	48.3709	54
				8.396	81.72	53.98	58.4177	47.8794	54.48
				8.402	82.8	54.5	58.2025	47.6162	55.2
				8.409	83.67	54.6	58.0303	47.3704	55.78
				8.415	83.46	54.34	58.3101	47.2476	55.64
				8.421	83.28	54.86	58.1164	47.7215	55.52
				8.428	82.47	54.8	57.9872	48.757	54.98
				8.434	81.36	54	58.3747	49.7223	54.24
				8.44	81.36	54.9	59.2141	49.4941	54.24
				8.447	81.39	54.44	59.1711	49.6521	54.26
				8.453	81.87	54.06	58.7621	49.3713	54.58
				8.459	82.53	54.12	58.1379	48.8974	55.02
				8.466	83.07	54	57.7074	48.3884	55.38
				8.472	82.35	53.4	56.911	47.9145	54.9
				8.478	83.01	52.9	56.7819	47.1598	55.34
				8.485	82.02	52.28	57.0617	46.6157	54.68
				8.491	82.11	52.52	57.32	46.9317	54.74
				8.497	82.14	53.56	57.2339	47.5109	54.76
				8.503	82.53	54.08	57.7935	48.1778	55.02
				8.51	81.42	54.56	58.0303	48.5288	54.28
				8.516	82.89	54	58.0518	49.2835	55.26
				8.522	84.87	53.32	57.7935	49.3011	56.58
				8.529	87.3	52.86	57.5783	49.0905	58.2
				8.535	87.42	52.52	56.5236	48.7219	58.28
				8.541	86.07	53	56.1792	48.9851	57.38
				8.548	83.82	53.26	56.3944	48.5639	55.88
				8.554	81.81	52.96	56.9756	48.6692	54.54
				8.56	81.39	53.02	57.7074	48.7219	54.26
				8.567	82.83	53.08	58.2455	48.8623	55.22
				8.573	83.31	52.44	58.0518	48.9851	55.54
				8.579	82.86	53.22	57.9872	49.266	55.24
				8.586	81.87	53.68	58.0088	49.4941	54.58
				8.592	81.51	53.46	58.3101	49.0905	54.34
				8.598	80.7	53.44	58.4177	48.1778	53.8
				8.605	81.3	53.5	58.9128	47.4758	54.2
				8.611	80.82	52.72	59.5585	47.9496	53.88
				8.617	81.54	53.04	59.4509	47.8092	54.36
				8.624	81.12	53.9	58.6975	47.7741	54.08
				8.63	81.54	54.76	58.5469	47.5986	54.36
				8.636	80.82	54.78	57.8796	47.1247	53.88
				8.643	82.5	54.7	57.9872	46.2823	55
				8.649	83.58	53.7	59.3002	47.7741	55.72
				8.655	85.17	52.94	60.0751	48.8272	56.78
				8.662	86.01	52.6	60.8285	48.8272	57.34
				8.668	85.89	52.68	60.85	48.2129	57.26
				8.674	83.76	52	59.9675	48.2831	55.84
				8.681	82.83	52.68	58.676	47.23	55.22
				8.687	83.19	52.72	58.1379	47.3529	55.46
				8.693	82.86	52.72	57.4276	47.388	55.24
				8.7	83.82	52.94	57.5783	46.6157	55.88
				8.706	83.16	52.98	57.2985	45.2117	55.44
				8.712	81.42	52.1	56.9541	45.1941	54.28
				8.719	79.62	51.74	56.4159	45.668	53.08
				8.725	79.35	51.98	56.0931	46.1068	52.9
				8.731	78.84	52.16	56.3944	46.4402	52.56
				8.737	79.95	52.48	57.2339	46.6684	53.3
				8.744	81.39	52.84	57.2554	46.4929	54.26
				8.75	81.96	53.42	57.4276	46.7386	54.64
				8.756	82.47	53.28	57.7289	47.6688	54.98
				8.763	82.29	52.76	57.4706	48.6868	54.86
				8.769	81.42	53.1	56.7819	49.0905	54.28
				8.775	79.74	53.52	56.911	48.9325	53.16
				8.782	79.62	53.4	56.3299	48.1953	53.08
				8.788	79.29	52.88	56.5236	47.5811	52.86
				8.794	80.28	52.3	57.2985	47.1072	53.52
				8.801	81.66	51.2	57.8581	47.3002	54.44
				8.807	83.64	50.82	57.5568	47.9496	55.76
				8.813	83.58	51.14	57.1478	48.3709	55.72
				8.82	83.67	52.46	56.5451	47.7741	55.78
				8.826	83.1	52.68	56.4159	47.2827	55.4
				8.832	82.86	53.44	57.1693	47.1423	55.24
				8.839	82.65	53.88	58.1594	46.528	55.1
				8.845	83.97	54.06	58.2886	47.4407	55.98
				8.851	83.64	53.06	57.7935	48.5464	55.76
				8.858	82.8	53.96	57.0617	48.5815	55.2
				8.864	82.35	54	56.2222	48.406	54.9
				8.87	81.18	53.66	55.8993	48.7745	54.12
				8.877	80.46	53.34	55.8993	48.0023	53.64
				8.883	81.39	52.74	55.6841	48.0198	54.26
				8.889	81.78	51.76	55.7702	48.1251	54.52
				8.896	81.09	51.68	55.6411	47.5986	54.06
				8.902	81.84	53.76	55.8993	47.546	54.56
				8.908	80.79	54.62	56.2222	47.7917	53.86
				8.915	80.52	55.06	56.2007	47.3529	53.68
				8.921	80.43	54.48	55.7487	46.879	53.62
				8.927	80.1	53.82	55.5334	46.5982	53.4
				8.934	79.89	52.66	54.9953	46.0015	53.26
				8.94	81.18	52.62	55.7487	46.5982	54.12
				8.946	81.54	52.3	56.5451	47.8794	54.36
				8.953	81.36	52.02	57.1478	48.8272	54.24
				8.959	80.67	52.72	57.5998	48.8447	53.78
				8.965	79.53	52.94	58.0518	48.4762	53.02
				8.972	79.02	53.52	57.6429	47.7566	52.68
				8.978	79.62	54	57.4922	46.9492	53.08
				8.984	82.44	53.22	57.2339	48.6166	54.96
				8.99	81.66	53.6	55.7272	45.2643	54.44
				8.997	80.13	52.94	55.2106	49.8276	53.42

## Sheet: Extended Data Fig.1b
		Extended Data Fig.1b
				m6A / 104 rA
				repeat1	repeat2	repeat3
			Col_0	4.37614	4.27483	4.25021
			mettl4-1	4.48982	4.50225	4.49147
			WT-re-mettl4	4.28645	4.24818	4.27743
			Mu-re-mettl4	4.62936	4.65725	4.61842

## Sheet: Extended Data Fig.1c
		Time/min	m1A ST	Col_0	mettl4-1	WT-re-mettl4	Mu-re-mettl4
	Extended Data Fig.1c	0.503	58.368	48.6	52.3047	42.6492	48.64
		0.509	58.296	48.56	52.2832	42.579	48.58
		0.515	59.736	49.72	53.5101	43.597	49.78
		0.522	60.096	55.08	62.7442	48.5815	50.08
		0.528	71.04	63.96	75.9818	58.9191	59.2
		0.534	81.84	70.6	89.5853	66.624	68.2
		0.541	89.136	74.24	95.5046	70.9767	74.28
		0.547	90.936	71.96	93.9763	70.2395	75.78
		0.553	85.752	63.4	80.6096	62.3415	71.46
		0.56	73.728	57.06	69.8258	54.4611	61.44
		0.566	67.776	54.38	61.9047	51.1088	56.48
		0.572	65.616	52.4	59.0419	48.3358	54.68
		0.579	65.4	52.3	58.4823	46.6684	54.5
		0.585	65.88	51.86	58.1594	45.826	54.9
		0.591	66.6	50.98	57.6859	45.5978	55.5
		0.597	66.24	50.56	57.6429	46.2647	55.2
		0.604	65.688	50.32	57.2554	46.8264	54.74
		0.61	65.04	50.2	56.8034	47.1247	54.2
		0.616	65.256	50.02	57.6213	48.0374	54.38
		0.623	65.064	50.3	57.6213	47.9321	54.22
		0.629	65.088	50.54	57.2339	48.4411	54.24
		0.635	64.848	51.26	57.2554	48.3884	54.04
		0.642	63.6	51.48	56.3514	47.5986	53
		0.648	64.224	52.28	56.4159	46.4753	53.52
		0.654	64.416	52.52	57.0617	46.4227	53.68
		0.661	64.968	52.56	56.7173	46.3876	54.14
		0.667	66.072	51.84	56.2868	47.6513	55.06
		0.673	66.24	51.48	56.5236	48.2656	55.2
		0.68	64.704	50.74	56.5666	47.8092	53.92
		0.686	64.296	51.24	56.6312	46.9668	53.58
		0.692	64.104	51.36	56.8249	46.6157	53.42
		0.699	64.032	51.58	56.3729	46.6684	53.36
		0.705	65.208	51.98	55.9639	46.8088	54.34
		0.711	65.904	51.9	55.598	47.4758	54.92
		0.718	66.528	51.66	55.8133	47.6864	55.44
		0.724	66.336	51.92	55.9855	46.8264	55.28
		0.73	65.568	52.1	55.7702	46.879	54.64
		0.737	64.464	51.54	55.5119	47.1423	53.72
		0.743	63.96	51.24	55.8563	46.7737	53.3
		0.749	64.8	51.56	56.6312	46.5982	54
		0.756	65.496	51.84	57.4491	46.7386	54.58
		0.762	65.904	51.86	57.6213	46.2998	54.92
		0.768	65.904	52.24	57.2554	46.3525	54.92
		0.775	65.376	51.9	57.0617	46.2472	54.48
		0.781	63.504	50.7	56.3083	45.8084	52.92
		0.787	63.072	50.2	55.8133	44.9659	52.56
		0.794	62.52	50.42	55.6195	44.4921	52.1
		0.8	62.256	50.28	55.2106	43.9129	51.88
		0.806	61.488	50.48	54.285	43.6496	51.24
		0.813	61.272	50.5	54.0482	43.5092	51.06
		0.819	60.768	50.34	53.7899	43.4917	50.64
		0.825	60.384	50.08	53.4886	43.281	50.32
		0.832	59.736	50.3	53.0151	43.8427	49.78
		0.838	59.952	50.14	52.8429	44.5623	49.96
		0.844	60.216	50.14	53.5101	45.2994	50.18
		0.85	60.096	49.86	54.1128	45.7382	50.08
		0.857	59.928	49.66	54.4357	45.7733	49.94
		0.863	59.544	49.34	54.3281	44.9835	49.62
		0.869	58.872	49.22	53.8115	44.2463	49.06
		0.876	58.584	48.88	52.6276	43.6672	48.82
		0.882	58.896	48.78	52.2832	43.2459	49.08
		0.888	59.088	48.66	52.4554	43.1231	49.24
		0.895	59.16	48.7	52.5846	43.2635	49.3
		0.901	59.088	48.7	52.6491	43.1933	49.24
		0.907	58.872	48.7	52.6276	43.2108	49.06
		0.914	58.536	48.66	52.5415	43.1231	48.78
		0.92	58.584	48.6	52.3263	42.9651	48.82
		0.926	58.608	48.58	52.3909	42.7721	48.84
		0.933	58.56	48.58	52.4554	42.8247	48.8
		0.939	58.56	48.6	52.4769	43.1055	48.8
		0.945	58.44	48.62	52.8213	43.2284	48.7
		0.952	58.824	48.96	53.0581	43.2986	49.02
		0.958	58.992	49.24	53.1012	43.281	49.16
		0.964	59.424	49.48	53.0581	43.4039	49.52
		0.971	59.688	49.54	52.9074	43.281	49.74
		0.977	59.832	49.5	52.9074	43.7725	49.86
		0.983	60.048	49.28	53.2734	44.1937	50.04
		0.99	60.408	49.3	53.4886	44.8606	50.34
		0.996	60.408	49.84	53.5101	45.4398	50.34
		1.002	61.248	50.8	54.285	45.7557	51.04
		1.009	61.608	51.44	55.3828	46.37	51.34
		1.015	61.536	51.92	57.1263	46.37	51.28
		1.021	62.28	51.98	58.676	46.37	51.9
		1.028	63.072	51.84	59.2141	46.528	52.56
		1.034	64.8	51.36	58.5684	47.388	54
		1.04	66.912	51.4	58.2025	47.1247	55.76
		1.047	68.328	51.62	57.5137	47.5811	56.94
		1.053	68.28	51.62	57.363	47.9672	56.9
		1.059	68.592	51.38	57.6213	47.6513	57.16
		1.066	67.272	52.18	57.8366	47.1247	56.06
		1.072	67.32	52.54	57.6213	46.8966	56.1
		1.078	66.936	52.8	57.5137	46.2472	55.78
		1.084	66.36	53.18	56.9541	45.7557	55.3
		1.091	65.328	53.66	56.5666	45.6504	54.44
		1.097	64.584	53.28	56.007	46.0015	53.82
		1.103	63.456	52.8	55.5765	46.4051	52.88
		1.11	63.576	52.12	55.4258	46.8966	52.98
		1.116	63.552	51.78	56.4375	46.7562	52.96
		1.122	62.904	51.62	56.5881	46.8966	52.42
		1.129	62.616	51.64	56.9971	46.8439	52.18
		1.135	62.76	51.68	57.0832	47.5635	52.3
		1.141	63.24	51.66	56.7819	48.4235	52.7
		1.148	63.816	51.7	56.0931	48.7921	53.18
		1.154	64.464	51.72	56.5451	48.6166	53.72
		1.16	65.136	52.12	56.8895	47.7917	54.28
		1.167	64.44	52.32	56.6742	46.7913	53.7
		1.173	63.72	51.96	56.4159	46.3525	53.1
		1.179	63.144	51.6	55.9855	46.6157	52.62
		1.186	62.4	51.08	55.7917	46.37	52
		1.192	61.152	50.46	55.555	46.0015	50.96
		1.198	61.2	49.82	55.3397	45.7031	51
		1.205	61.728	49.62	55.2321	45.861	51.44
		1.211	64.128	51.72	56.007	47.6513	53.44
		1.217	69.768	54.72	59.128	51.1264	58.14
		1.224	76.632	60.4	65.2841	55.8301	63.86
		1.23	83.136	65.52	71.6123	59.4632	69.28
		1.236	89.664	68.6	76.8213	61.1481	74.72
		1.243	93.12	70.34	80.0069	61.4113	77.6
		1.249	92.736	72.14	80.545	59.7791	77.28
		1.255	92.16	71.12	79.4688	58.024	76.8
		1.262	91.344	72.14	81.815	58.3048	76.12
		1.268	90.816	73.02	83.7952	58.9366	75.68
		1.274	92.448	72.98	85.6679	61.0779	77.04
		1.281	93.312	74.62	87.7773	66.273	77.76
		1.287	93.192	78.24	88.8966	70.7661	77.66
		1.293	92.88	81.1	86.3567	74.4518	77.4
		1.3	92.376	82.94	85.3019	76.049	76.98
		1.306	91.536	81.18	81.3414	73.6094	76.28
		1.312	90.048	76.98	79.3396	69.7657	75.04
		1.319	87.144	71.44	77.2302	66.3256	72.62
		1.325	82.68	66.76	75.0562	61.7448	68.9
		1.331	77.4	63.64	70.2563	58.1468	64.5
		1.337	73.248	61.06	67.0706	54.426	61.04
		1.344	71.064	59.08	61.6895	50.3015	59.22
		1.35	68.808	56.98	59.6877	47.7917	57.34
		1.356	68.784	55.3	59.4724	46.5631	57.32
		1.363	68.976	54.24	60.0321	46.7562	57.48
		1.369	67.752	54.62	59.085	47.4231	56.46
		1.375	66.096	54.18	58.2455	48.2129	55.08
		1.382	65.568	54.8	57.5137	48.4762	54.64
		1.388	64.632	54.38	57.4491	48.6868	53.86
		1.394	64.08	53.56	57.3415	47.8092	53.4
		1.401	64.56	52.72	57.2985	47.23	53.8
		1.407	64.416	52.22	56.7173	46.9317	53.68
		1.413	64.272	51.6	55.598	47.0896	53.56
		1.42	65.064	51.6	55.4258	47.9145	54.22
		1.426	65.88	51.92	55.6195	48.9851	54.9
		1.432	65.544	51.82	56.3299	49.5819	54.62
		1.439	64.992	51.78	56.3514	48.757	54.16
		1.445	64.464	51.68	56.5666	47.5109	53.72
		1.451	63.96	51.88	55.7056	46.8966	53.3
		1.458	64.8	56.04	56.2868	46.5982	54
		1.464	67.776	94.88	57.2124	48.1251	56.48
		1.47	102.024	541.48	75.8096	78.4359	85.02
		1.477	505.968	5375.28	291.938	404.044	421.64
		1.483	4543.06	30024.6	2423.04	3523.35	3785.88
		1.489	27109.4	84514.1	15525.1	20314.7	22591.1
		1.496	84224.9	158523	55128.4	63044.9	70187.4
		1.502	172645	234506	120879	128230	143871
		1.508	272789	292166	198694	200983	227325
		1.515	362110	313225	271552	264882	301759
		1.521	415779	299544	318439	304241	346482
		1.527	426972	267699	330780	313477	355810
		1.534	407643	228215	316994	300772	339703
		1.54	372579	189498	290396	276700	310482
		1.546	327420	156454	256584	244779	272850
		1.553	281349	131834	221794	209164	234457
		1.559	238033	116073	188088	175239	198361
		1.565	202568	106436	160127	148467	168807
		1.572	175530	97854.6	137898	127632	146275
		1.578	154653	89020.4	120235	111423	128877
		1.584	134639	78063.2	104837	97031.3	112199
		1.59	114210	65367.9	89281.7	82337	95174.7
		1.597	92192.5	52645.2	72695.2	66183.7	76827.1
		1.603	70095.8	41353	56019.6	50493.6	58413.2
		1.609	51047.9	31345.7	41262.5	37019.7	42539.9
		1.616	36258	23272.8	29559.3	26565.7	30215
		1.622	25679.2	17088.4	20961.5	18949.4	21399.3
		1.628	18457.3	12366.2	15025.1	13720.1	15381.1
		1.635	13631.1	8973.82	11000.8	10168.4	11359.2
		1.641	10343.7	6567.5	8322.33	7736.93	8619.78
		1.647	8091.72	4925.88	6420.7	6046.1	6743.1
		1.654	6429.7	3764.1	5049.47	4817.69	5358.08
		1.66	5129.93	2939.1	4021.07	3842.62	4274.94
		1.666	4033.73	2310.36	3186.91	3046.56	3361.44
		1.673	3120.36	1832.52	2493.75	2348.97	2600.3
		1.679	2322.74	1401.98	1931.68	1736.91	1935.62
		1.685	1660.75	1046.7	1465.52	1227.61	1383.96
		1.692	1150.42	751.62	1091.96	839.715	958.68
		1.698	779.568	536.62	800.65	557.774	649.64
		1.704	556.272	390.42	567.991	397.778	463.56
		1.711	434.784	307.38	424.788	307.46	362.32
		1.717	373.8	261.42	340.541	268.251	311.5
		1.723	351.576	241.62	303.776	250.735	292.98
		1.73	368.544	238.28	299.859	256.65	307.12
		1.736	401.52	244.44	320.781	285.89	334.6
		1.742	465.576	268.62	354.725	332.33	387.98
		1.749	531.432	307.72	401.886	398.445	442.86
		1.755	600.144	359.82	456.063	477.583	500.12
		1.761	652.296	412.94	500.576	541.171	543.58
		1.768	697.728	463.2	536.027	574.009	581.44
		1.774	722.664	493.28	552.063	592.332	602.22
		1.78	742.488	507.58	549.049	583.171	618.74
		1.787	752.928	512.82	543.345	572.886	627.44
		1.793	754.344	516.94	542.054	573.36	628.62
		1.799	746.256	518.18	536.113	570.604	621.88
		1.806	731.688	517.74	531.27	563.022	609.74
		1.812	710.712	512.5	529.204	552.421	592.26
		1.818	683.328	498.1	519.302	532.325	569.44
		1.824	663.192	479.16	506.538	506.508	552.66
		1.831	640.248	459.18	488.07	492.449	533.54
		1.837	606.312	440.66	466.804	468.299	505.26
		1.843	571.2	418.86	441.685	448.571	476
		1.85	538.176	394.96	421.925	426.018	448.48
		1.856	505.08	371.32	402.768	400.902	420.9
		1.862	474.216	348.06	383.654	372.031	395.18
		1.869	454.8	327.52	359.611	350.057	379
		1.875	430.272	311.44	333.287	326.679	358.56
		1.881	402.792	301	307.457	306.127	335.66
		1.888	381.72	296.16	296.523	294.262	318.1
		1.894	368.04	296.48	281.348	286.733	306.7
		1.9	359.832	291.32	270.091	281.994	299.86
		1.907	354.552	279.68	252.117	279.063	295.46
		1.913	351.792	265.36	235.759	274.026	293.16
		1.919	338.256	250.92	227.084	267.9	281.88
		1.926	325.608	242.66	233.757	262.021	271.34
		1.932	313.008	246.94	239.289	253.333	260.84
		1.938	307.176	248.94	248.092	243.908	255.98
		1.945	302.664	243.78	251.127	235.185	252.22
		1.951	301.488	240.24	246.435	229.867	251.24
		1.957	299.976	231.6	240.946	226.234	249.98
		1.964	295.536	221.44	236.878	225.9	246.28
		1.97	294.912	217.96	231.626	226.497	245.76
		1.976	296.64	215.04	228.72	224.058	247.2
		1.983	292.032	205.98	226.912	216.212	243.36
		1.989	287.544	201.88	225.836	209.244	239.62
		1.995	279.72	196.92	219.895	201.75	233.1
		2.002	265.416	191.44	221.639	194.431	221.18
		2.008	249.72	184.8	217.807	191.781	208.1
		2.014	243.6	180.44	215.397	192.272	203
		2.021	236.304	178.06	212.534	188.534	196.92
		2.027	230.568	176.28	203.493	183.076	192.14
		2.033	231.864	173.94	188.082	179.32	193.22
		2.04	231.024	178.12	178.869	176.213	192.52
		2.046	230.496	179.56	171.616	176.88	192.08
		2.052	238.056	180.04	169.291	179.723	198.38
		2.059	240.072	184.84	178.697	184.638	200.06
		2.065	236.568	182.28	184.702	187.727	197.14
		2.071	234.288	178.92	186.898	184.462	195.24
		2.077	226.944	170.68	185.908	171.808	189.12
		2.084	211.536	159.68	178.74	155.398	176.28
		2.09	197.616	144.84	166.686	135.547	164.68
		2.096	179.112	134.12	155.386	116.381	149.26
		2.103	161.928	118.86	142.17	106.799	134.94
		2.109	149.4	110.78	129.255	99.7956	124.5
		2.115	141.288	103.42	120.021	95.0568	117.74
		2.122	137.16	101.1	116.577	94.9866	114.3
		2.128	134.304	102.66	116.663	98.7777	111.92
		2.134	136.176	104.9	118.256	103.832	113.48
		2.141	145.44	109	122.152	111.678	121.2
		2.147	157.32	116.26	129.083	119.049	131.1
		2.153	168.36	124.02	136.315	127.368	140.3
		2.16	183.96	130.6	143.16	140.128	153.3
		2.166	198.048	139.18	155.02	151.343	165.04
		2.172	207.264	144.12	163.802	158.574	172.72
		2.179	213.96	147	170.324	161.979	178.3
		2.185	213.36	152.1	175.964	156.468	177.8
		2.191	203.88	154.52	178.137	144.498	169.9
		2.198	189.048	151.7	170.13	131.37	157.54
		2.204	172.488	144.16	159.691	119.067	143.74
		2.21	153.384	133.76	145.571	105.605	127.82
		2.217	137.208	118.36	128.308	95.0919	114.34
		2.223	123.504	105.54	116.599	86.7903	102.92
		2.229	113.712	95.64	107.537	82.929	94.76
		2.236	110.184	88.16	101.639	82.3498	91.82
		2.242	111.336	82.56	100.089	82.7535	92.78
		2.248	114.384	81.26	99.0131	83.789	95.32
		2.255	119.064	80.54	100.584	87.2466	99.22
		2.261	125.064	81.24	102.672	89.4405	104.22
		2.267	126.744	83.06	105.062	94.7585	105.62
		2.274	131.184	86.3	106.052	98.5495	109.32
		2.28	135.048	91.54	107.343	101.252	112.54
		2.286	142.824	99.7	111.131	102.692	119.02
		2.293	150.72	103.78	118.364	105.781	125.6
		2.299	158.88	107.9	122.174	105.658	132.4
		2.305	162.24	106.98	124.369	108.676	135.2
		2.311	160.56	106.7	122.303	110.888	133.8
		2.318	157.176	105.56	117.675	110.59	130.98
		2.324	154.416	106.84	115.436	112.187	128.68
		2.33	151.704	105.94	116.599	114.223	126.42
		2.337	151.44	108.94	116.749	112.204	126.2
		2.343	151.584	105.94	118.6	110.818	126.32
		2.349	145.8	106.58	117.804	111.028	121.5
		2.356	143.064	103.64	119.87	110.449	119.22
		2.362	140.568	101.52	121.291	110.502	117.14
		2.368	137.328	99.44	122.001	110.168	114.44
		2.375	138.744	100.82	122.066	107.553	115.62
		2.381	142.536	99.68	124.326	108.676	118.78
		2.387	143.832	104.06	125.252	110.432	119.86
		2.394	150.24	106.36	125.962	116.504	125.2
		2.4	155.232	107.84	128.416	121.015	129.36
		2.406	155.112	108.52	129.384	122.454	129.26
		2.413	155.808	109.52	131.02	119.049	129.84
		2.419	158.976	110.32	130.783	117.171	132.48
		2.425	159.792	111.52	135.196	111.327	133.16
		2.432	163.32	113.66	136.875	108.097	136.1
		2.438	165.672	115.1	134.12	107.764	138.06
		2.444	161.856	114.12	130.654	109.203	134.88
		2.451	157.704	111.88	127.426	107.694	131.42
		2.457	154.272	110.86	121.463	107.641	128.56
		2.463	150.456	109.3	118.041	104.692	125.38
		2.47	152.496	110.62	114.877	98.7601	127.08
		2.476	152.976	111.88	111.347	96.0221	127.48
		2.482	150.456	114.4	107.343	97.0752	125.38
		2.489	146.112	114.38	107.322	98.8479	121.76
		2.495	142.032	111.44	108.505	100.901	118.36
		2.501	136.056	107.62	112.574	101.849	113.38
		2.508	138.792	103.22	114.726	101.27	115.66
		2.514	139.2	99.66	118.041	104.429	116
		2.52	138.72	99.86	118.342	106.132	115.6
		2.527	134.184	101.28	120.796	106.272	111.82
		2.533	130.728	101.82	121.119	104.534	108.94
		2.539	126.648	101.82	121.033	100.463	105.54
		2.546	129.672	99.72	119.72	95.9695	108.06
		2.552	129.984	96.74	116.986	95.0217	108.32
		2.558	133.032	93.04	112.1	91.8625	110.86
		2.564	128.448	91.42	108.01	89.5458	107.04
		2.571	126.408	88.42	104.351	88.1943	105.34
		2.577	123.888	87.78	101.445	88.5629	103.24
		2.583	124.608	88.96	101.209	90.6339	103.84
		2.59	124.608	90.68	101.101	95.6887	103.84
		2.596	127.368	91.44	102.801	94.934	106.14
		2.602	122.4	94.04	104.459	90.6339	102
		2.609	117.432	91.8	104.674	82.8588	97.86
		2.615	112.752	87.56	102.07	77.1196	93.96
		2.621	106.464	83.74	96.7315	70.7661	88.72
		2.628	100.44	78.84	89.6714	66.7469	83.7
		2.634	94.728	75.12	82.719	62.8154	78.94
		2.64	87.264	72.08	78.5863	61.8326	72.72
		2.647	82.944	71.62	74.9486	60.9901	69.12
		2.653	83.016	71.38	74.9486	63.9738	69.18
		2.659	88.2	73.94	76.4338	69.3444	73.5
		2.666	95.448	76.16	80.502	74.9257	79.54
		2.672	101.4	79.84	86.9593	78.1376	84.5
		2.678	107.904	81.36	91.91	80.6474	89.92
		2.685	112.224	85.64	97.0328	82.227	93.52
		2.691	113.112	87.86	98.6902	82.3323	94.26
		2.697	113.112	86.92	98.2382	82.3674	94.26
		2.704	112.824	85.94	96.1719	82.7359	94.02
		2.71	110.712	86.22	95.1602	81.9988	92.26
		2.716	109.608	82.98	91.3504	81.1037	91.34
		2.723	109.32	81.16	89.9297	78.8221	91.1
		2.729	106.8	82.1	87.6266	76.3824	89
		2.735	101.952	79.36	85.4096	74.6098	84.96
		2.742	99.48	76.98	84.1611	74.7677	82.9
		2.748	100.128	77.16	82.9988	73.6094	83.44
		2.754	100.752	76.62	81.9011	74.6449	83.96
		2.761	104.16	75.16	82.6544	75.0135	86.8
		2.767	106.272	74.46	81.8795	75.1363	88.56
		2.773	105.36	75.06	82.3746	75.7857	87.8
		2.78	103.296	77	82.9342	77.3829	86.08
		2.786	101.328	78.08	81.7719	78.1025	84.44
		2.792	99.912	79.58	82.0087	77.26	83.26
		2.799	101.592	79.28	82.1594	76.242	84.66
		2.805	102.96	78.94	83.2786	75.9963	85.8
		2.811	103.536	78.32	85.4311	76.2771	86.28
		2.817	102.648	80.04	86.9593	75.9788	85.54
		2.824	100.8	80.04	88.1647	77.1371	84
		2.83	101.448	80.02	88.1432	77.9445	84.54
		2.836	102.168	79.92	87.6051	79.6996	85.14
		2.843	104.52	80	86.8948	82.1568	87.1
		2.849	105.648	79.52	86.6365	82.5429	88.04
		2.855	108.24	80.26	85.9262	81.911	90.2
		2.862	110.496	81	89.284	82.6482	92.08
		2.868	115.2	81.28	90.3602	82.6657	96
		2.874	115.968	81.58	91.458	81.7706	96.64
		2.881	118.944	81.44	93.3521	80.5947	99.12
		2.887	117.48	80.46	96.258	78.0849	97.9
		2.893	115.752	80.54	96.1288	73.9779	96.46
		2.9	113.136	81.74	97.0544	74.5045	94.28
		2.906	112.464	82.4	96.344	77.6812	93.72
		2.912	108.552	81.8	93.5674	80.8755	90.46
		2.919	106.368	81.86	92.4912	81.7004	88.64
		2.925	104.328	81.52	93.675	81.0335	86.94
		2.931	101.352	80.84	93.2015	77.1371	84.46
		2.938	97.464	80.38	90.1235	73.8024	81.22
		2.944	95.088	80.6	86.658	71.7489	79.24
		2.95	92.064	79.86	84.8284	70.7836	76.72
		2.957	90.528	78.48	84.2042	72.3457	75.44
		2.963	90.312	78.28	83.5154	75.6277	75.26
		2.969	92.304	79.56	85.4957	78.8923	76.92
		2.976	96.36	78.38	84.1396	79.6119	80.3
		2.982	99.576	77.48	83.5584	81.5951	82.98
		2.988	101.136	78.7	83.1925	80.4894	84.28
		2.995	100.656	78.36	83.4078	76.9792	83.88
		3.001	96.24	76.18	80.9325	74.7853	80.2
		3.007	92.976	74.48	82.0087	74.1886	77.48
		3.014	92.328	73.48	82.5253	71.7314	76.94
		3.02	92.808	72.46	86.4643	72.5387	77.34
		3.026	97.584	73.12	87.3468	72.96	81.32
		3.033	102.408	75	86.8302	72.8898	85.34
		3.039	103.056	75.2	83.4078	71.3102	85.88
		3.045	101.208	73.44	81.1907	68.6775	84.34
		3.051	94.08	71.06	76.6921	65.255	78.4
		3.058	86.304	68.76	74.4536	62.7277	71.92
		3.064	81.768	66.7	71.763	59.4983	68.14
		3.07	79.776	65.66	69.998	57.8134	66.48
		3.077	79.44	64.16	67.7809	56.2338	66.2
		3.083	79.848	63.62	67.867	54.6191	66.54
		3.089	78.96	63.04	68.0823	55.1456	65.8
		3.096	77.52	63.36	69.1585	55.4966	64.6
		3.102	77.328	63.36	70.0841	56.0232	64.44
		3.108	78.792	63.9	69.5244	56.3391	65.66
		3.115	81.432	63.14	69.8042	58.2346	67.86
		3.121	82.608	63.8	68.5773	59.3754	68.84
		3.127	84.144	65.88	69.1154	62.6224	70.12
		3.134	85.872	68.26	70.45	64.7636	71.56
		3.14	86.592	69.62	72.8822	67.291	72.16
		3.146	87.696	70.18	73.571	68.3616	73.08
		3.153	90.192	71.24	76.0033	69.6955	75.16
		3.159	91.656	71.32	78.6508	69.3093	76.38
		3.165	92.64	71.46	81.406	68.3265	77.2
		3.172	94.176	71.04	82.6114	67.5893	78.48
		3.178	94.92	71.28	82.8266	67.0277	79.1
		3.184	96.936	71.76	80.7818	67.9579	80.78
		3.191	99.648	73.24	78.9952	68.5195	83.04
		3.197	100.032	74.4	77.8975	69.6253	83.36
		3.203	101.424	74.7	76.4553	68.3616	84.52
		3.21	100.368	71.8	75.0132	68.4669	83.64
		3.216	97.08	68.12	74.0661	66.5889	80.9
		3.222	95.016	66.68	73.1406	67.2208	79.18
		3.229	93.432	67.14	73.0329	66.5889	77.86
		3.235	90	68.74	74.5827	67.0803	75
		3.241	89.448	70.76	74.7764	66.3959	74.54
		3.248	86.64	71.14	76.0894	64.9742	72.2
		3.254	86.592	69.26	78.0266	62.6399	72.16
		3.26	87.84	66.6	78.0912	62.4995	73.2
		3.267	89.16	65.96	77.9405	62.9207	74.3
		3.273	87.648	67.36	77.6822	63.026	73.04
		3.279	89.472	68.54	74.7118	64.7636	74.56
		3.286	89.736	68.56	72.7316	63.7105	74.78
		3.292	90.096	67.62	72.4302	62.0607	75.08
		3.298	90.6	66.5	70.6868	60.253	75.5
		3.304	92.064	64.98	69.0509	61.1832	76.72
		3.311	89.184	64.4	69.4814	61.4815	74.32
		3.317	88.248	64.56	69.4168	63.535	73.54
		3.323	88.944	64.76	70.1056	65.3077	74.12
		3.33	88.752	64.8	72.6455	67.0277	73.96
		3.336	88.776	66.5	74.5396	66.0799	73.98
		3.342	88.44	66.88	74.389	65.2199	73.7
		3.349	84.864	66.48	72.5594	63.7281	70.72
		3.355	82.632	66.68	70.2993	61.7624	68.86
		3.361	81.168	67.2	67.6733	59.7791	67.64
		3.368	80.688	68.02	66.554	59.6738	67.24
		3.374	82.488	68.2	68.319	61.7624	68.74
		3.38	85.824	67.76	70.1917	63.0611	71.52
		3.387	86.4	66.48	70.9881	64.9567	72
		3.393	85.848	64.64	72.5379	64.4477	71.54
		3.399	83.736	63.64	73.6571	63.7105	69.78
		3.406	81.672	65	72.5809	61.2007	68.06
		3.412	79.368	65.04	73.0329	61.5342	66.14
		3.418	79.368	64.7	73.937	61.815	66.14
		3.425	80.04	65.1	73.528	63.2015	66.7
		3.431	81.24	64.86	73.2267	63.1138	67.7
		3.437	81.408	62.8	72.9038	63.4648	67.84
		3.444	82.224	64.04	72.5809	62.0607	68.52
		3.45	82.584	64.54	71.1172	60.4987	68.82
		3.456	83.88	65.54	71.7415	59.6913	69.9
		3.463	85.224	65.88	72.5809	60.3407	71.02
		3.469	87.384	66.28	73.1621	61.3938	72.82
		3.475	87.96	66.14	73.6787	63.2191	73.3
		3.482	89.904	66.12	76.9073	65.0795	74.92
		3.488	90.816	65.2	77.4239	66.8522	75.68
		3.494	91.344	65.9	78.5863	67.5718	76.12
		3.501	89.832	66.36	80.3513	67.4489	74.86
		3.507	89.04	66.56	80.3728	67.5893	74.2
		3.513	87.192	69.7	79.2105	67.0979	72.66
		3.52	86.016	73.06	78.78	66.5889	71.68
		3.526	86.736	73.62	77.8544	66.7469	72.28
		3.532	88.416	72.7	76.563	67.5718	73.68
		3.539	89.472	70	76.4338	67.642	74.56
		3.545	91.032	68.88	76.9934	66.6591	75.86
		3.551	91.224	68.78	75.9603	64.7987	76.02
		3.557	90.192	69.06	75.1208	63.4824	75.16
		3.564	90.312	69.08	74.884	62.9558	75.26
		3.57	90	68.44	75.1423	62.4117	75
		3.576	90.648	67.6	76.4984	63.6052	75.54
		3.583	92.832	68.62	79.641	66.2379	77.36
		3.589	96.264	70.62	80.3298	67.3963	80.22
		3.595	94.656	70.4	82.5468	68.695	78.88
		3.602	95.76	70.3	83.9029	71.0995	79.8
		3.608	96.048	70.68	83.9029	72.0824	80.04
		3.614	96.264	72.06	82.8912	71.7138	80.22
		3.621	95.352	73.56	83.4078	72.3281	79.46
		3.627	98.808	76.32	80.4804	71.8367	82.34
		3.633	95.784	75.58	81.0186	69.6779	79.82
		3.64	93.456	74.28	79.6625	67.3787	77.88
		3.646	89.88	73.34	78.7585	66.2905	74.9
		3.652	85.656	71.98	77.0795	65.0971	71.38
		3.659	79.368	68.72	77.058	63.4999	66.14
		3.665	75.648	67.52	73.937	61.6219	63.04
		3.671	70.848	64.56	72.0643	59.235	59.04
		3.678	68.16	61.56	69.18	55.9705	56.8
		3.684	67.32	59.72	66.0374	53.8819	56.1
		3.69	68.112	58.12	63.1747	52.4427	56.76
		3.697	67.44	56.56	60.9361	51.5301	56.2
		3.703	67.68	55.06	59.4724	49.8978	56.4
		3.709	67.728	54.04	58.5038	49.4415	56.44
		3.716	68.328	53.66	58.633	49.1256	56.94
		3.722	68.424	53.82	59.7738	50.0031	57.02
		3.728	69.768	53.88	61.2159	50.4068	58.14
		3.735	70.32	55.24	62.3998	51.6354	58.6
		3.741	72.936	58.12	63.6913	52.2848	60.78
		3.747	79.416	61.18	65.9513	55.286	66.18
		3.754	87.648	64.58	70.3208	60.2705	73.04
		3.76	95.712	67.96	75.0132	67.1154	79.76
		3.766	101.184	71.98	80.7603	73.82	84.32
		3.773	107.808	74.9	88.832	80.8404	89.84
		3.779	113.52	79.34	95.031	86.8429	94.6
		3.785	117.432	85.66	99.1853	91.6168	97.86
		3.791	120.168	88.98	104.028	94.5829	100.14
		3.798	124.464	93.94	108.376	95.6009	103.72
		3.804	126.672	97.22	108.979	94.3899	105.56
		3.81	128.952	99.08	112.401	94.7234	107.46
		3.817	132.456	98.26	113.671	95.4956	110.38
		3.823	133.128	98.4	113.499	95.5834	110.94
		3.829	132.024	94.74	111.777	95.7062	110.02
		3.836	131.016	95.28	113.93	96.2152	109.18
		3.842	134.352	95.58	112.875	93.9687	111.96
		3.848	135.72	94.3	113.908	96.3029	113.1
		3.855	136.368	93.64	111.82	100.901	113.64
		3.861	134.184	92.98	110.034	102.376	111.82
		3.867	133.872	93.26	106.654	100.954	111.56
		3.874	133.104	95.22	107.903	101.867	110.92
		3.88	134.832	98.02	109.754	99.2164	112.36
		3.886	134.904	98.7	113.607	97.707	112.42
		3.893	136.176	97.9	113.004	98.1107	113.48
		3.899	134.304	96.48	110.314	97.1454	111.92
		3.905	133.872	95.92	107.214	96.3029	111.56
		3.912	134.136	95.02	103.34	96.2678	111.78
		3.918	134.256	96.46	102.113	98.1283	111.88
		3.924	132.6	97.38	102.522	99.4622	110.5
		3.931	129.6	97	102.263	99.1111	108
		3.937	124.704	95.76	98.1306	96.2503	103.92
		3.943	120.024	93.38	99.4436	95.5658	100.02
		3.95	116.568	88.98	96.6239	93.2666	97.14
		3.956	114.6	84.46	97.2911	90.7744	95.5
		3.962	115.272	79.82	97.7001	87.387	96.06
		3.969	115.704	77.14	98.4535	84.8421	96.42
		3.975	113.4	75.72	94.6006	82.2796	94.5
		3.981	111.216	75.46	93.0077	80.4016	92.68
		3.988	109.968	76.5	89.1118	79.7523	91.64
		3.994	108.264	77.92	88.9181	79.7874	90.22
		4	110.88	79.74	89.9513	78.3833	92.4
		4.007	118.8	82.7	93.3091	82.6657	99
		4.013	138.696	90.1	102.801	93.056	115.58
		4.019	278.856	123.48	140.642	142.796	232.38
		4.026	1048.42	348.26	383.999	414.487	873.68
		4.032	4393.63	1459.7	1612.41	1813.33	3661.36
		4.038	14329.1	5751.7	6235.26	6741.01	11940.9
		4.044	34844.8	16697.4	17974.3	18609.9	29037.3
		4.051	66166.4	36324.8	38862.4	38807.8	55138.6
		4.057	103214	63587.5	67483.2	65503.6	86011.8
		4.063	138683	93301.6	98898	93465.4	115569
		4.07	163526	117968	125148	116542	136271
		4.076	172866	131463	139650	129096	144055
		4.082	167088	131911	140522	129639	139240
		4.089	149646	121041	129416	119864	124705
		4.095	124881	103421	110680	103403	104068
		4.101	97830.1	82976.8	88745.1	83442.2	81525
		4.108	71657.7	62648.6	66881.6	63330.3	59714.8
		4.114	48930.3	44395.4	47207.8	45202.6	40775.3
		4.12	31307.9	29474.1	31171.9	30145.2	26089.9
		4.127	18527.2	18114	18997.4	18615.9	15439.3
		4.133	10267.9	10462.2	10865.3	10699.5	8556.56
		4.139	5604.79	5783.74	5931.06	5873.44	4670.66
		4.146	3144.65	3190.2	3193.45	3199.32	2620.54
		4.152	1878.55	1852.44	1833.89	1852.52	1565.46
		4.158	1241.64	1187.96	1158.17	1156.36	1034.7
		4.165	903.48	821.96	811.606	796.452	752.9
		4.171	703.704	621.32	626.667	609.287	586.42
		4.177	598.968	504.82	511.596	505.56	499.14
		4.184	543.312	433.66	444.827	445.377	452.76
		4.19	511.152	393.5	402.058	406.87	425.96
		4.196	482.712	360.84	372.16	370.662	402.26
		4.203	438.216	321.14	338.216	338.754	365.18
		4.209	371.304	272.08	292.498	291.98	309.42
		4.215	298.056	218.8	242.819	242.556	248.38
		4.222	231.552	165.56	192.71	193.01	192.96
		4.228	181.464	130.88	152.437	153.713	151.22
		4.234	152.4	116.58	131.149	125.139	127
		4.241	138.408	108.5	124.132	111.186	115.34
		4.247	129	102.68	116.47	103.534	107.5
		4.253	123.696	96.8	107.236	97.6895	103.08
		4.26	118.464	91.52	98.7763	92.6874	98.72
		4.266	113.592	85.7	95.0741	89.1421	94.66
		4.272	110.904	83.34	91.3719	89.1596	92.42
		4.278	108.648	81.56	89.7791	85.7547	90.54
		4.285	104.712	78.32	89.2409	84.4209	87.26
		4.291	101.88	75.96	86.4428	81.6829	84.9
		4.297	98.976	77.18	83.623	79.5767	82.48
		4.304	95.808	77.04	82.6544	76.8388	79.84
		4.31	93.504	75.08	82.1809	75.9612	77.92
		4.316	92.304	73.3	80.0069	72.6967	76.92
		4.323	89.664	70.68	78.6078	69.5024	74.72
		4.329	87.912	65.88	76.3262	65.4481	73.26
		4.335	85.128	66.18	73.8939	63.4473	70.94
		4.342	84.696	66.94	70.7728	62.1134	70.58
		4.348	85.344	67.72	68.7065	62.7101	71.12
		4.354	85.992	67.1	66.6616	62.0607	71.66
		4.361	84.96	66.56	64.9612	62.9558	70.8
		4.367	83.664	62.58	66.0805	61.973	69.72
		4.373	80.736	60.6	68.7926	60.2179	67.28
		4.38	78.48	60.7	69.6966	58.4627	65.4
		4.386	76.8	62.44	70.7083	57.4974	64
		4.392	78	64.16	72.2796	56.0232	65
		4.399	82.512	65.9	74.4966	57.1289	68.76
		4.405	87.096	66.62	78.9091	59.0946	72.58
		4.411	90.072	69.48	84.1611	60.5338	75.06
		4.418	93.072	71.42	84.6132	61.6219	77.56
		4.424	93.456	73.82	81.8795	63.184	77.88
		4.43	94.68	76.12	78.8446	64.0089	78.9
		4.437	98.16	77.28	77.5531	65.7465	81.8
		4.443	100.608	76.7	78.9091	68.2563	83.84
		4.449	104.592	78.28	83.0203	70.3624	87.16
		4.456	105.552	77.98	86.9593	72.9775	87.96
		4.462	106.176	77.26	88.9396	74.6975	88.48
		4.468	104.304	77.44	88.7674	76.1543	86.92
		4.475	103.032	75.3	87.2176	76.3122	85.86
		4.481	95.712	72.1	83.3647	75.9086	79.76
		4.487	91.104	68.26	78.3495	71.0995	75.92
		4.494	85.248	64.96	73.8293	67.0628	71.04
		4.5	82.176	62.66	72.1504	61.5342	68.48
		4.506	80.616	64.5	71.4186	58.3224	67.18
		4.513	81.408	66.04	71.2249	58.1995	67.84
		4.519	82.176	66.74	71.5477	59.937	68.48
		4.525	82.008	68.02	72.8822	59.744	68.34
		4.531	84.264	70.08	76.7352	61.5166	70.22
		4.538	90.672	70.66	82.4822	62.7803	75.56
		4.544	97.272	73.6	90.0804	64.044	81.06
		4.55	103.872	75.98	93.8687	69.6253	86.56
		4.557	111.624	80.84	97.0974	74.1535	93.02
		4.563	149.928	103.2	115.867	90.7919	124.94
		4.569	358.728	254.62	225.319	198.626	298.94
		4.576	1532.78	1180.72	887.609	818.338	1277.32
		4.582	6643.46	5077.8	3980.84	3801.48	5536.22
		4.588	21371.3	16207.3	13536.2	13301.9	17809.4
		4.595	50550.8	37970.6	34065.2	33440.8	42125.7
		4.601	92875	69050.9	65782.4	63618.6	77395.8
		4.607	141629	105218	104456	99767.2	118024
		4.614	187438	139257	142934	134781	156199
		4.62	220106	165210	173145	161490	183421
		4.626	236533	178797	190645	175861	197111
		4.633	237786	181720	194812	179559	198155
		4.639	226701	174609	187906	173317	188917
		4.645	204878	159189	171113	159216	170732
		4.652	175065	136206	146913	138185	145887
		4.658	139387	109324	117683	112749	116156
		4.664	102867	80926.8	87765.7	85091.2	85722.1
		4.671	69754.5	55032.9	60140.3	59465.4	58128.8
		4.677	43459	34312.1	38066.4	38008	36215.8
		4.683	25186.8	19981.9	22359.2	22550.9	20989
		4.69	13851.7	11038	12466.3	12472	11543.1
		4.696	7555.78	5987.8	6777.58	6775.41	6296.48
		4.702	4256.09	3370.98	3779.03	3743.41	3546.74
		4.709	2596.58	2046.34	2250.12	2237.73	2163.82
		4.715	1725.22	1364.1	1446.5	1469.84	1437.68
		4.721	1231.08	980.36	1020.52	1045.45	1025.9
		4.728	904.728	716.66	757.149	779.076	753.94
		4.734	660.864	517.4	557.121	582.767	550.72
		4.74	477.528	366.54	414.09	430.318	397.94
		4.747	361.008	263.08	310.944	314.639	300.84
		4.753	285.864	210.36	247.726	236.203	238.22
		4.759	250.752	185.64	220.153	203.172	208.96
		4.766	242.544	179.86	212.34	193.729	202.12
		4.772	253.032	190.4	213.545	199.065	210.86
		4.778	273.936	210.72	223.102	211.824	228.28
		4.784	292.728	225.92	236.555	225.865	243.94
		4.791	304.728	240.48	239.16	232.359	253.94
		4.797	308.76	248.84	237.029	235.027	257.3
		4.803	298.92	244.56	233.09	229.955	249.1
		4.81	286.416	233.34	227.493	221.618	238.68
		4.816	278.784	222.54	220.928	212.86	232.32
		4.822	263.832	209.48	217.269	204.944	219.86
		4.829	251.016	196.26	207.841	195.888	209.18
		4.835	243.432	185.52	193.441	183.146	202.86
		4.841	229.32	174.04	179.752	174.23	191.1
		4.848	216.6	167.72	166.923	166.841	180.5
		4.854	206.424	161.14	160.186	158.925	172.02
		4.86	189.336	154.18	154.59	152.203	157.78
		4.867	177.096	146.4	149.768	144.463	147.58
		4.873	169.416	138.98	143.289	133.739	141.18
		4.879	160.368	128.82	136.487	123.964	133.64
		4.886	150.24	118.56	127.921	116.785	125.2
		4.892	141.456	111.52	123.207	105.921	117.88
		4.898	131.136	106.12	117.61	100.112	109.28
		4.905	123.792	101.2	110.292	94.6882	103.16
		4.911	117.12	96.62	103.964	90.4584	97.6
		4.917	110.472	91.36	96.8176	83.8943	92.06
		4.924	103.176	83.46	89.4777	78.7167	85.98
		4.93	94.944	75.98	83.171	71.1347	79.12
		4.936	86.304	68.76	78.6293	65.2024	71.92
		4.943	80.616	65.5	72.8177	61.5166	67.18
		4.949	79.416	64.94	69.6536	59.1297	66.18
		4.955	78.696	65.3	67.9316	58.0064	65.58
		4.962	81.696	65.4	69.4383	58.5505	68.08
		4.968	83.112	66.88	71.6123	59.7966	69.26
		4.974	81.936	67.46	73.3773	60.6566	68.28
		4.981	82.296	68.78	75.1854	62.2187	68.58
		4.987	85.728	70.96	76.7782	61.9203	71.44
		4.993	89.64	73.46	77.4239	61.7448	74.7
		5	93.408	74.38	79.232	62.8154	77.84
		5.006	97.104	76.52	80.3943	63.9914	80.92
		5.012	98.64	79.06	82.0733	66.115	82.2
		5.018	99.696	80.82	83.6015	70.0114	83.08
		5.025	100.296	80.02	86.6795	71.24	83.58
		5.031	100.344	80.62	85.9692	72.293	83.62
		5.037	98.808	79.64	84.3764	73.1179	82.34
		5.044	99.312	76.2	81.0831	72.293	82.76
		5.05	99.384	74.34	77.2302	72.1175	82.82
		5.056	99.96	75.32	73.2051	72.1877	83.3
		5.063	99.456	74.66	71.8276	71.2751	82.88
		5.069	96.936	74.68	72.9684	69.7657	80.78
		5.075	93.72	76.68	74.2814	67.3787	78.1
		5.082	91.776	76.24	76.5845	65.0093	76.48
		5.088	89.808	74.5	78.4141	65.3603	74.84
		5.094	88.944	73.8	78.9522	65.9571	74.12
		5.101	87.744	74.72	77.058	66.2203	73.12
		5.107	86.88	74.98	76.563	66.273	72.4
		5.113	88.008	75.74	75.2069	64.202	73.34
		5.12	89.472	75.5	74.389	60.8146	74.56
		5.126	88.8	75.96	75.5083	58.7436	74
		5.132	90.144	74.4	78.1558	58.5681	75.12
		5.139	91.2	73.2	78.8876	59.0244	76
		5.145	89.736	73.26	80.997	60.095	74.78
		5.151	88.056	74.74	81.2984	61.4991	73.38
		5.158	87.552	73.5	79.9208	62.9383	72.96
		5.164	85.656	73.86	79.5979	63.2542	71.38
		5.17	85.512	75.06	78.6078	62.4293	71.26
		5.177	86.568	74.36	76.4553	60.4987	72.14
		5.183	88.224	73.74	73.7863	59.1297	73.52
		5.189	87.48	74.44	72.5594	57.5501	72.9
		5.196	87.048	73.2	71.2033	57.6028	72.54
		5.202	86.64	71.78	72.1504	58.4803	72.2
		5.208	86.544	70.7	73.8724	59.3579	72.12
		5.215	84.888	69.1	74.8625	59.4456	70.74
		5.221	84.408	69.02	75.293	59.5334	70.34
		5.227	81.888	68.16	75.0993	59.2877	68.24
		5.234	80.616	66.5	73.9154	59.077	67.18
		5.24	80.328	66.32	70.9881	56.8481	66.94
		5.246	79.92	66.26	70.1702	54.6366	66.6
		5.253	78.096	65.28	69.8042	54.2329	65.08
		5.259	77.16	65.26	70.945	54.4085	64.3
		5.265	76.92	65.84	72.1504	55.2509	64.1
		5.271	76.896	66.98	73.2051	57.0762	64.08
		5.278	77.688	67.78	71.7415	57.1113	64.74
		5.284	79.2	69.12	69.3738	55.8652	66
		5.29	78.216	68.28	66.7693	55.1807	65.18
		5.297	75.672	65.46	64.337	53.6889	63.06
		5.303	73.968	61.36	61.8617	53.3729	61.64
		5.309	72.264	58.68	60.0536	53.5133	60.22
		5.316	69.84	56.92	58.1379	53.1799	58.2
		5.322	70.68	57.4	57.7074	52.5305	58.9
		5.328	71.256	58.3	57.8366	53.0219	59.38
		5.335	70.536	58.12	57.9442	51.7231	58.78
		5.341	69.648	57.5	58.7191	51.5652	58.04
		5.347	68.136	55.96	59.085	51.7407	56.78
		5.354	66.12	55.42	58.8698	51.5652	55.1
		5.36	65.184	55.44	58.8698	50.4419	54.32
		5.366	64.968	56.4	58.8267	50.4243	54.14
		5.373	64.728	56.58	58.0949	49.459	53.94
		5.379	66.192	57.54	58.4608	49.1256	55.16
		5.385	67.656	57.98	58.5038	49.5292	56.38
		5.392	68.664	58.42	59.4294	50.7578	57.22
		5.398	68.88	59.26	59.989	50.3892	57.4
		5.404	67.944	59.8	59.989	49.9154	56.62
		5.411	66.072	58.58	59.4294	49.6345	55.06
		5.417	65.496	56.98	58.3962	48.3007	54.58
		5.423	65.544	55.28	57.0402	47.4055	54.62
		5.43	65.424	53.44	56.2653	47.1598	54.52
		5.436	65.544	52.92	56.2868	46.4051	54.62
		5.442	66.096	54.2	56.2868	46.4227	55.08
		5.449	66	55.6	57.5137	46.8088	55
		5.455	67.056	56.68	58.4393	47.5635	55.88
		5.461	67.8	57.52	58.8267	48.09	56.5
		5.468	67.872	58.3	60.0106	49.2835	56.56
		5.474	67.32	58.5	61.9693	49.4415	56.1
		5.48	66.528	58.66	62.4859	50.3892	55.44
		5.487	66.096	59.98	62.5504	50.3892	55.08
		5.493	66.648	60.28	61.711	50.635	55.54
		5.499	68.04	60.14	60.5056	50.2137	56.7
		5.506	69.096	59.24	58.9989	49.617	57.58
		5.512	69	58.72	59.0419	48.9676	57.5
		5.518	67.44	58.3	59.2357	48.6517	56.2
		5.524	65.904	58.62	59.6016	48.8798	54.92
		5.531	64.584	58.5	59.5155	49.0378	53.82
		5.537	63.552	59.52	59.7738	49.3888	52.96
		5.543	63.912	58.64	60.2473	49.0203	53.26
		5.55	64.344	57.16	60.2904	47.8794	53.62
		5.556	64.248	57.18	59.989	46.879	53.54
		5.562	64.32	58.82	60.5702	46.9492	53.6
		5.569	64.2	59.18	60.5271	47.0019	53.5
		5.575	65.64	59.94	59.4509	46.9141	54.7
		5.581	67.344	60.9	58.7621	47.3002	56.12
		5.588	68.544	60.38	59.3863	46.7035	57.12
		5.594	68.568	59.72	58.8913	46.4227	57.14
		5.6	67.944	60.24	58.8052	46.7562	56.62
		5.607	65.568	59.28	59.9029	47.6864	54.64
		5.613	64.608	57.4	59.494	48.5288	53.84
		5.619	65.064	55.9	58.7621	49.0027	54.22
		5.626	64.944	54.22	59.537	48.6868	54.12
		5.632	63.984	53.08	59.6662	48.2305	53.32
		5.638	63.264	53.06	58.8482	47.6337	52.72
		5.645	62.832	52.44	58.5469	47.3178	52.36
		5.651	61.8	52.34	58.0949	47.4582	51.5
		5.657	62.76	51.9	57.1478	46.9141	52.3
		5.664	63.432	51.68	57.0186	46.2998	52.86
		5.67	63.984	51.42	56.5451	45.6153	53.32
		5.676	64.56	51.72	56.7173	46.0015	53.8
		5.683	64.872	51.98	56.1146	46.6157	54.06
		5.689	64.032	52.58	57.4061	47.4055	53.36
		5.695	64.08	53.08	58.5684	48.1778	53.4
		5.702	63.912	54.14	58.9989	48.0374	53.26
		5.708	64.224	54.9	58.7837	47.3704	53.52
		5.714	64.824	55.6	57.8796	46.8439	54.02
		5.721	64.104	55.46	55.8778	46.4578	53.42
		5.727	63.576	55	55.5119	46.5631	52.98
		5.733	62.784	54.18	56.1361	47.546	52.32
		5.74	62.4	53.46	57.3415	48.1953	52
		5.746	62.664	53.92	58.9128	48.4235	52.22
		5.752	62.832	54.52	59.5585	48.0023	52.36
		5.758	62.712	55.26	59.2572	46.9668	52.26
		5.765	62.592	55.68	58.8482	45.8962	52.16
		5.771	63.168	55.98	57.6859	45.2468	52.64
		5.777	63.792	55.16	56.6097	45.2117	53.16
		5.784	64.128	54.94	56.2437	45.1064	53.44
		5.79	64.008	54.14	55.8133	45.6329	53.34
		5.796	63.912	53.46	56.0285	46.4929	53.26
		5.803	62.568	52.68	57.0186	46.7211	52.14
		5.809	62.376	52.96	58.0088	46.7386	51.98
		5.815	63.024	53.66	59.2141	47.3529	52.52
		5.822	64.416	54.4	59.946	47.897	53.68
		5.828	65.472	55.1	60.2904	47.5635	54.56
		5.834	65.64	56.44	61.0653	47.6162	54.7
		5.841	64.56	56.6	60.6348	47.6513	53.8
		5.847	63.576	56.8	59.2572	47.9847	52.98
		5.853	63.384	58.28	58.1594	48.5464	52.82
		5.86	64.2	58.22	56.6312	49.3713	53.5
		5.866	64.896	57.04	55.6195	49.7223	54.08
		5.872	65.064	56.92	56.9756	49.3713	54.22
		5.879	64.824	56	58.0088	48.2305	54.02
		5.885	64.704	54.72	58.3532	47.4758	53.92
		5.891	65.136	54.88	59.2572	47.5284	54.28
		5.898	65.184	55.9	59.4294	47.6688	54.32
		5.904	65.04	55.62	59.2141	47.8794	54.2
		5.91	64.368	56.8	59.0419	47.6688	53.64
		5.917	64.08	56.72	58.4393	47.2651	53.4
		5.923	64.392	56.82	57.5998	46.4753	53.66
		5.929	64.848	56.12	57.2769	45.8084	54.04
		5.936	64.224	56.82	56.9971	46.2296	53.52
		5.942	64.704	56.32	57.0186	47.1247	53.92
		5.948	64.512	56.98	57.6859	47.037	53.76
		5.955	64.656	57.3	57.9011	47.0545	53.88
		5.961	64.488	57.66	59.4079	46.6684	53.74
		5.967	64.608	56.98	59.8383	46.3174	53.84
		5.974	64.608	58.68	60.4841	46.8088	53.84
		5.98	65.16	58.52	60.2689	47.7741	54.3
		5.986	65.448	58.5	60.2689	48.7921	54.54
		5.993	65.352	58.94	59.1065	49.6345	54.46
		5.999	65.064	58.62	59.1496	49.4239	54.22
		6.005	63.816	57.42	58.0949	48.8623	53.18
		6.011	63.936	57.6	57.7074	48.8096	53.28
		6.018	64.896	57.8	57.5137	48.5113	54.08
		6.024	65.448	58.1	57.9442	47.8619	54.54
		6.03	66.408	58.66	58.8698	47.3529	55.34
		6.037	66.744	57.74	60.3119	47.5635	55.62
		6.043	65.904	57.14	60.4195	48.2129	54.92
		6.049	65.304	56.54	60.1612	49.3537	54.42
		6.056	65.688	56.7	58.7406	50.2839	54.74
		6.062	64.896	57.12	57.5783	50.2137	54.08
		6.068	64.608	58.36	57.2769	48.8974	53.84
		6.075	64.296	58.58	57.7289	47.6337	53.58
		6.081	63.552	58.1	57.5998	46.8439	52.96
		6.087	63.192	57.6	57.5783	46.5104	52.66
		6.094	63.696	57.58	56.6312	45.9313	53.08
		6.1	64.128	56.22	55.5334	45.7031	53.44
		6.106	65.448	55.26	55.9209	45.1239	54.54
		6.113	66.744	54.7	56.4805	44.7553	55.62
		6.119	67.752	54.32	57.5352	45.0713	56.46
		6.125	67.416	53.7	58.5899	45.8962	56.18
		6.132	66.288	54.64	59.9029	46.7386	55.24
		6.138	64.56	55.44	60.9146	47.739	53.8
		6.144	63.696	55.48	61.5173	47.5635	53.08
		6.151	63.24	55.54	61.754	46.7913	52.7
		6.157	63.72	56.58	62.7442	46.5982	53.1
		6.163	63.456	56.1	62.2922	46.3174	52.88
		6.17	62.832	56.48	60.4841	46.4753	52.36
		6.176	62.256	56.54	59.7523	46.9668	51.88
		6.182	62.064	56.7	58.9558	46.9317	51.72
		6.189	61.344	55.28	57.7289	46.4578	51.12
		6.195	61.944	54.56	57.815	46.0541	51.62
		6.201	62.28	54.88	57.5568	45.6855	51.9
		6.208	62.712	55.54	57.2124	45.7908	52.26
		6.214	62.688	55.14	57.1047	46.7211	52.24
		6.22	62.52	55.8	57.0832	47.0896	52.1
		6.227	61.56	56.1	56.868	47.4407	51.3
		6.233	61.44	55.24	57.9657	47.4582	51.2
		6.239	62.472	55.1	57.3845	47.0545	52.06
		6.246	63.288	55.22	57.0617	46.6684	52.74
		6.252	63.6	55.72	56.7603	46.5104	53
		6.258	63.312	55.44	56.1576	46.7211	52.76
		6.264	62.28	55.44	54.7801	46.4227	51.9
		6.271	61.848	55.34	55.5334	46.4929	51.54
		6.277	62.592	54.92	56.5666	46.6684	52.16
		6.283	63.768	54.28	57.2339	47.1247	53.14
		6.29	64.704	55.02	57.4706	47.2476	53.92
		6.296	64.704	55.16	57.1908	47.5284	53.92
		6.302	63.888	55.36	56.8464	47.2651	53.24
		6.309	62.856	55.34	56.9325	46.8088	52.38
		6.315	62.376	55.34	57.3845	46.8088	51.98
		6.321	61.872	55.56	57.1478	46.8439	51.56
		6.328	62.4	55.78	57.2985	46.7211	52
		6.334	62.328	56.26	56.3729	46.8615	51.94
		6.34	62.616	56.9	55.6626	47.1247	52.18
		6.347	62.736	57.24	56.459	47.0019	52.28
		6.353	63.024	56.66	58.5038	47.0019	52.52
		6.359	63.72	55.84	58.6975	47.739	53.1
		6.366	64.248	55	58.8913	47.9321	53.54
		6.372	64.152	54.44	58.2886	47.6513	53.46
		6.378	63.672	54.92	56.7603	48.0198	53.06
		6.385	62.952	56.18	55.0384	47.9496	52.46
		6.391	62.232	56.48	55.2967	47.5284	51.86
		6.397	63.312	55.84	55.2106	48.09	52.76
		6.404	63.936	55.18	54.9523	48.5113	53.28
		6.41	64.224	54.64	55.555	48.4235	53.52
		6.416	64.152	55.28	56.2222	48.95	53.46
		6.423	62.976	56.58	57.1693	48.757	52.48
		6.429	61.608	57.04	57.4061	48.0549	51.34
		6.435	62.064	57.04	57.6859	47.8268	51.72
		6.442	62.712	56.24	57.1478	47.5109	52.26
		6.448	63.312	56.26	57.1908	46.7211	52.76
		6.454	63.408	55.9	56.5451	46.6684	52.84
		6.461	63.432	56.66	57.32	46.5982	52.86
		6.467	63.168	56.74	57.4922	46.8439	52.64
		6.473	62.76	56.12	57.5137	47.1774	52.3
		6.48	62.88	54.94	57.4061	47.7215	52.4
		6.486	63.48	54.8	57.9872	47.8619	52.9
		6.492	63.144	53.98	57.5568	47.897	52.62
		6.498	62.448	53.34	56.8464	48.1602	52.04
		6.505	62.4	53.08	56.7603	47.9496	52
		6.511	61.44	52.54	56.2007	48.9676	51.2
		6.517	61.296	53.22	55.4904	48.7921	51.08
		6.524	61.944	54.04	55.9424	48.4937	51.62
		6.53	62.688	55.24	56.7173	47.8443	52.24
		6.536	62.832	56.38	56.7173	47.4758	52.36
		6.543	63.192	56.64	57.5352	47.0721	52.66
		6.549	62.952	56.06	58.224	48.0374	52.46
		6.555	62.448	55.5	58.3101	48.7745	52.04
		6.562	62.88	55.02	58.0733	49.108	52.4
		6.568	63.072	55.06	58.2671	49.3011	52.56
		6.574	62.832	55.92	58.224	48.1602	52.36
		6.581	63.144	56.34	58.6545	47.9847	52.62
		6.587	64.728	56.86	59.3863	47.9496	53.94
		6.593	64.992	57.46	59.8599	48.0549	54.16
		6.6	65.304	57.62	59.6662	47.7039	54.42
		6.606	64.968	56.94	59.2141	47.5109	54.14
		6.612	64.176	56.54	57.9227	46.6509	53.48
		6.619	62.592	55.72	56.6958	46.1419	52.16
		6.625	62.808	54.32	56.007	46.2647	52.34
		6.631	62.904	54.62	55.9424	46.6157	52.42
		6.638	62.52	55.12	56.1146	46.7737	52.1
		6.644	62.232	55.94	56.8249	46.5455	51.86
		6.65	61.968	56.24	56.9325	46.4051	51.64
		6.657	61.584	56.98	57.0186	46.7035	51.32
		6.663	61.488	56.36	56.911	47.9672	51.24
		6.669	61.824	56.34	57.363	48.4586	51.52
		6.676	62.184	55.46	57.1478	49.0027	51.82
		6.682	62.976	55.54	57.4922	48.8447	52.48
		6.688	63.312	55.46	57.6429	48.5288	52.76
		6.695	64.152	55.4	58.633	47.8092	53.46
		6.701	64.704	54.88	59.3433	48.2656	53.92
		6.707	64.056	55.4	59.946	47.7741	53.38
		6.714	63.456	55.78	59.3433	47.6337	52.88
		6.72	63.696	56.7	58.8482	47.2476	53.08
		6.726	63.24	57.6	58.0088	47.4055	52.7
		6.733	63.264	58.26	57.5783	47.9321	52.72
		6.739	64.392	58.68	57.5783	48.6166	53.66
		6.745	64.968	58.66	57.8366	49.108	54.14
		6.751	64.656	58.54	57.2339	49.1607	53.88
		6.758	64.344	57.54	56.9971	49.6872	53.62
		6.764	63.984	56.68	57.2124	49.0378	53.32
		6.77	63.144	56.02	58.3316	48.6692	52.62
		6.777	63.696	56.28	59.494	48.8798	53.08
		6.783	64.152	56.68	60.0751	49.0905	53.46
		6.789	65.376	56.92	59.8383	48.8272	54.48
		6.796	65.448	56.36	59.2357	49.3537	54.54
		6.802	64.728	55.22	58.3747	49.5643	53.94
		6.808	63.528	54.8	57.4706	48.5288	52.94
		6.815	63.24	54.34	58.181	48.1953	52.7
		6.821	63	54.16	57.7935	47.897	52.5
		6.827	63.792	54	58.6114	47.6688	53.16
		6.834	64.68	55.38	58.9774	48.757	53.9
		6.84	64.44	55.88	59.5585	49.4239	53.7
		6.846	63.984	56.4	59.494	49.5643	53.32
		6.853	63.696	55.94	59.4294	48.7921	53.08
		6.859	64.128	55.56	59.0204	48.4937	53.44
		6.865	64.464	54.78	59.8814	47.0896	53.72
		6.872	65.184	55.74	60.8285	47.3002	54.32
		6.878	64.944	56.44	60.9792	47.1949	54.12
		6.884	64.944	56.88	60.3765	47.3353	54.12
		6.891	64.008	56.62	58.9128	46.7211	53.34
		6.897	64.176	56.08	57.5137	46.8966	53.48
		6.903	63.744	55.76	56.0285	47.3178	53.12
		6.91	63.144	55.66	55.4043	47.5986	52.62
		6.916	63.072	55.54	56.0285	47.4055	52.56
		6.922	63.624	54.32	56.6097	47.1072	53.02
		6.929	63.864	54.1	57.0617	46.6333	53.22
		6.935	64.824	53.9	57.6429	46.2823	54.02
		6.941	66	56	57.6859	46.177	55
		6.948	65.232	57.16	57.7074	45.8786	54.36
		6.954	65.16	58.14	57.9442	45.8786	54.3
		6.96	64.416	57.1	57.9011	45.7206	53.68
		6.967	63.552	55.78	57.815	45.2819	52.96
		6.973	62.904	53.12	57.4706	45.51	52.42
		6.979	63.048	53.08	57.3415	46.177	52.54
		6.985	62.52	52.58	57.1263	46.1243	52.1
		6.992	62.688	53.62	57.0832	46.019	52.24
		6.998	62.64	54.5	56.6742	46.4578	52.2
		7.004	62.472	55.2	56.4159	47.0896	52.06
		7.011	62.328	55.18	55.8563	47.6513	51.94
		7.017	63.456	55.04	56.7603	47.6513	52.88
		7.023	64.296	54.04	57.1693	47.8092	53.58
		7.03	64.872	53.5	57.0617	47.6864	54.06
		7.036	65.448	53.74	57.4922	47.4231	54.54
		7.042	65.16	53.88	57.7935	47.4407	54.3
		7.049	63.768	54.5	56.9971	47.9321	53.14
		7.055	63.48	55.26	57.4706	47.3529	52.9
		7.061	63.384	55.92	57.6429	46.4929	52.82
		7.068	63.192	56.02	56.9756	46.3174	52.66
		7.074	62.952	56.48	57.1908	46.2121	52.46
		7.08	62.424	56.88	58.3532	46.3174	52.02
		7.087	62.16	56.56	58.5899	46.5104	51.8
		7.093	62.52	55.96	58.676	46.9668	52.1
		7.099	62.472	55.72	58.3962	47.1072	52.06
		7.106	62.88	55.3	56.9325	47.1774	52.4
		7.112	63.072	54.84	55.7056	47.3178	52.56
		7.118	62.4	54.32	57.0186	47.1423	52
		7.125	61.608	54.64	57.6429	46.8088	51.34
		7.131	61.104	54.88	57.8796	46.3174	50.92
		7.137	61.2	55.26	57.8581	46.1243	51
		7.144	61.224	56.52	58.4608	45.7382	51.02
		7.15	61.704	57.38	58.633	45.4925	51.42
		7.156	63.192	57.02	60.1827	46.0366	52.66
		7.163	64.032	57.34	61.3666	46.2823	53.36
		7.169	63.768	58.24	61.5603	46.4578	53.14
		7.175	63.36	58.28	60.8715	46.7386	52.8
		7.182	63.168	59.18	60.7854	47.4582	52.64
		7.188	62.472	59.1	61.2159	48.0549	52.06
		7.194	62.52	58.64	60.8931	48.6517	52.1
		7.201	62.544	57.8	60.3119	49.459	52.12
		7.207	62.184	57.74	59.7307	49.775	51.82
		7.213	61.632	57.04	58.8267	49.617	51.36
		7.22	62.376	57.1	57.5783	48.8623	51.98
		7.226	63.072	56.72	58.0518	48.7219	52.56
		7.232	63.888	57.64	58.4393	47.388	53.24
		7.238	64.128	58.3	58.181	46.686	53.44
		7.245	63.72	58.8	58.7837	46.8439	53.1
		7.251	62.808	58	59.0635	46.9317	52.34
		7.257	63.48	57.7	59.1496	47.4933	52.9
		7.264	63.72	56.66	59.2357	47.6864	53.1
		7.27	63.984	56.84	59.989	47.5986	53.32
		7.276	63.864	56.92	59.4079	47.7039	53.22
		7.283	63.576	56.86	59.8383	48.1427	52.98
		7.289	63.048	55.66	59.4079	48.2831	52.54
		7.295	63.096	55.22	59.537	48.1778	52.58
		7.302	63.216	54.66	58.8267	48.0023	52.68
		7.308	63.648	55.1	57.9227	47.1949	53.04
		7.314	63.96	56	56.7819	46.7737	53.3
		7.321	64.2	56.72	56.5451	46.9317	53.5
		7.327	64.176	56.28	57.0617	47.7215	53.48
		7.333	64.608	56.16	58.5684	48.248	53.84
		7.34	64.824	55.56	61.1944	48.7219	54.02
		7.346	66.048	55.6	62.3783	49.3186	55.04
		7.352	66.84	56	63.024	50.6876	55.7
		7.359	68.016	56.64	62.1415	52.0566	56.68
		7.365	67.944	56.06	61.5388	52.4603	56.62
		7.371	67.704	55.64	60.85	53.408	56.42
		7.378	67.296	54.86	60.5487	53.2852	56.08
		7.384	67.104	54.46	59.537	51.7056	55.92
		7.39	66.768	54.3	59.8168	51.6705	55.64
		7.397	67.104	55.1	59.6231	51.6178	55.92
		7.403	67.2	56.22	60.0751	50.6876	56
		7.409	67.128	56.6	60.8931	50.4243	55.94
		7.416	68.16	56.98	61.2159	50.8456	56.8
		7.422	67.536	56.88	60.2473	50.6525	56.28
		7.428	66.696	56.02	60.7209	50.5296	55.58
		7.435	66.936	55.44	62.1415	50.1786	55.78
		7.441	67.728	54.82	62.2706	49.6345	56.44
		7.447	67.704	54.2	62.2922	48.7745	56.42
		7.454	67.704	53.32	61.6679	49.2484	56.42
		7.46	67.752	52.84	59.6016	50.1786	56.46
		7.466	66.432	52.5	58.6114	50.2488	55.36
		7.473	65.52	53.14	58.4608	49.1431	54.6
		7.479	65.712	53.8	57.815	47.9145	54.76
		7.485	65.592	54.12	57.0617	46.4227	54.66
		7.491	64.776	54	56.9541	46.9668	53.98
		7.498	65.04	53.9	56.7388	48.3884	54.2
		7.504	64.464	53.72	57.7074	49.8803	53.72
		7.51	65.208	53.46	58.7621	50.1435	54.34
		7.517	65.568	53.5	58.9343	49.6872	54.64
		7.523	64.92	53.06	58.1379	48.5639	54.1
		7.529	64.224	52.84	57.7935	48.0374	53.52
		7.536	64.536	52.74	58.7621	47.9847	53.78
		7.542	63.72	53.24	59.6877	48.4762	53.1
		7.548	64.584	53.46	60.6563	48.2831	53.82
		7.555	66.336	53.12	60.7424	48.248	55.28
		7.561	66.912	53.06	59.3433	48.599	55.76
		7.567	66.96	53.06	57.9227	47.9847	55.8
		7.574	66.576	52.78	57.3415	47.4231	55.48
		7.58	65.568	52.7	57.1263	46.7562	54.64
		7.586	64.488	53.34	56.7819	46.1419	53.74
		7.593	64.32	52.62	56.5236	46.1419	53.6
		7.599	64.032	52.64	56.5881	47.1423	53.36
		7.605	63.84	53.02	57.4061	47.4407	53.2
		7.612	63.816	53.56	57.6429	47.7741	53.18
		7.618	64.488	53.36	57.6644	47.3529	53.74
		7.624	64.992	53.64	57.5998	47.1423	54.16
		7.631	65.304	53.94	57.1908	47.7917	54.42
		7.637	65.112	54.04	56.7603	48.6692	54.26
		7.643	64.776	53.36	56.8464	49.2484	53.98
		7.65	64.752	52.9	57.0402	49.6345	53.96
		7.656	66.048	52.66	57.4922	49.1431	55.04
		7.662	66.672	52.32	57.0617	48.3709	55.56
		7.669	66.48	52.82	56.5881	48.2305	55.4
		7.675	65.472	54.08	56.5666	47.739	54.56
		7.681	64.488	54.5	55.8778	47.0896	53.74
		7.688	63.672	54	55.3397	46.5806	53.06
		7.694	63.096	53.22	55.9855	45.9839	52.58
		7.7	62.664	51.96	55.9855	46.1945	52.22
		7.707	62.952	51.2	55.8993	46.6509	52.46
		7.713	62.808	51.48	56.1361	47.5986	52.34
		7.719	62.76	52.62	56.1146	47.897	52.3
		7.725	64.152	53.02	55.5334	47.5635	53.46
		7.732	64.32	53.64	55.2967	46.8264	53.6
		7.738	64.176	53.64	54.7155	46.8439	53.48
		7.744	63.648	53.68	54.737	46.0366	53.04
		7.751	63.192	53.3	54.1559	45.8786	52.66
		7.757	62.184	53	54.4142	45.9137	51.82
		7.763	63.336	52.18	54.4142	45.3345	52.78
		7.77	63.624	51.82	54.6509	44.8606	53.02
		7.776	64.848	50.84	54.9092	44.7904	54.04
		7.782	65.112	50.48	55.3828	44.7729	54.26
		7.789	65.64	50.52	54.9523	44.6325	54.7
		7.795	65.304	50.22	55.2751	45.2819	54.42
		7.801	66.072	50.2	56.05	45.6329	55.06
		7.808	66.024	51.1	56.459	45.5627	55.02
		7.814	65.664	51.4	56.9325	45.7733	54.72
		7.82	64.512	52.04	57.0617	45.7382	53.76
		7.827	64.392	52.26	56.3729	45.3872	53.66
		7.833	64.944	52.28	55.7487	45.2643	54.12
		7.839	64.872	51.88	55.4473	45.5276	54.06
		7.846	64.176	51.82	56.8034	45.4925	53.48
		7.852	63.552	50.82	57.4922	46.1243	52.96
		7.858	62.688	51	57.4276	46.3876	52.24
		7.865	61.776	51	56.8464	46.686	51.48
		7.871	63.048	51.04	56.5451	46.7913	52.54
		7.877	64.224	51.1	55.9424	46.8439	53.52
		7.884	64.632	50.96	56.4805	46.7386	53.86
		7.89	64.2	50.74	57.3845	46.6684	53.5
		7.896	63.432	51.08	57.6859	46.2823	52.86
		7.903	62.28	51.7	57.7505	46.2472	51.9
		7.909	61.584	51.54	57.2985	46.5455	51.32
		7.915	63.096	51.76	57.2339	46.4753	52.58
		7.922	64.152	51.4	56.5881	46.1594	53.46
		7.928	64.608	51.54	56.3514	45.9664	53.84
		7.934	64.32	51.62	55.9209	45.4047	53.6
		7.941	63.504	52	55.8563	45.0713	52.92
		7.947	61.584	51.54	56.5236	45.1766	51.32
		7.953	62.112	51.14	56.4805	45.0713	51.76
		7.96	62.64	50.76	56.2653	44.65	52.2
		7.966	62.616	50.64	56.5881	45.0713	52.18
		7.972	63.096	50.48	56.9325	45.5978	52.58
		7.978	63.144	50.36	56.7819	46.3525	52.62
		7.985	62.664	50.36	57.0617	46.7386	52.22
		7.991	63.552	50.68	56.9325	46.4753	52.96
		7.997	64.248	51.06	56.6097	45.8962	53.54
		8.004	64.728	51.34	56.4159	45.3521	53.94
		8.01	64.968	51.98	57.1047	45.2292	54.14
		8.016	64.752	51.72	57.1693	46.3525	53.96
		8.023	64.104	51.58	57.1047	47.1774	53.42
		8.029	64.176	51.74	56.6742	47.1423	53.48
		8.035	63.84	51.56	56.2437	47.2125	53.2
		8.042	63.6	51.8	55.4904	46.6684	53
		8.048	63.576	52.62	55.8993	45.6855	52.98
		8.054	63.984	52.72	56.0931	45.9313	53.32
		8.061	65.04	52.64	56.7388	46.4753	54.2
		8.067	65.592	52.7	57.0186	46.4578	54.66
		8.073	65.76	51.92	57.3845	47.4758	54.8
		8.08	66.024	51.56	57.3845	47.9496	55.02
		8.086	65.352	51.34	57.4491	47.9321	54.46
		8.092	64.512	51.68	56.8034	48.5639	53.76
		8.099	63.792	51.44	57.0617	48.5464	53.16
		8.105	63.504	51.88	56.1361	48.0023	52.92
		8.111	63.648	52.06	55.4689	47.4582	53.04
		8.118	64.224	52.14	55.6626	46.8264	53.52
		8.124	65.04	51.76	56.5236	45.6504	54.2
		8.13	65.304	52.28	56.868	45.4574	54.42
		8.137	64.512	52.34	57.363	45.3345	53.76
		8.143	63.36	52.52	58.1164	46.0015	52.8
		8.149	64.344	52.24	57.5352	46.3349	53.62
		8.156	65.232	52.02	57.32	46.528	54.36
		8.162	65.664	51.56	56.5236	46.8966	54.72
		8.168	66	51.44	56.6312	46.4051	55
		8.175	66.864	52	55.8348	46.2296	55.72
		8.181	65.52	53.02	55.6195	46.4051	54.6
		8.187	64.752	54.34	56.3944	47.546	53.96
		8.194	64.248	55.14	58.9774	47.4055	53.54
		8.2	64.224	55.08	59.4509	47.8443	53.52
		8.206	64.368	53.9	59.5801	47.897	53.64
		8.213	65.976	53.04	60.0106	47.5811	54.98
		8.219	66.408	52.66	59.537	47.2476	55.34
		8.225	67.464	53.26	59.2572	47.388	56.22
		8.231	67.488	54.28	60.0321	47.3704	56.24
		8.238	67.536	55.26	59.8168	47.4933	56.28
		8.244	67.944	55	58.9343	48.1076	56.62
		8.25	68.016	53.94	58.3962	48.248	56.68
		8.257	66.552	53.1	58.0733	50.0733	55.46
		8.263	65.712	52.54	58.4823	50.3541	54.76
		8.269	65.04	52.1	58.5469	50.5647	54.2
		8.276	65.04	52.32	57.6429	50.1962	54.2
		8.282	66.024	53.18	57.0186	49.1256	55.02
		8.288	67.272	53.6	56.2868	47.7039	56.06
		8.295	68.568	53.5	56.05	48.0023	57.14
		8.301	69.168	53.38	56.8895	47.897	57.64
		8.307	69.12	53.94	58.6975	48.8447	57.6
		8.314	68.544	53.74	59.2572	49.3011	57.12
		8.32	68.544	53.88	59.6016	48.9149	57.12
		8.326	69.048	54.12	59.3218	48.0725	57.54
		8.333	68.808	54.32	59.2141	47.5986	57.34
		8.339	68.832	53.92	59.1711	46.8264	57.36
		8.345	68.592	54.48	59.946	47.739	57.16
		8.352	68.352	54.1	59.7953	48.3884	56.96
		8.358	68.112	53.9	58.5038	49.0905	56.76
		8.364	68.544	53.46	57.7289	49.775	57.12
		8.371	67.56	54	57.9872	49.5643	56.3
		8.377	66.576	54.04	58.3316	49.0378	55.48
		8.383	65.496	54.68	58.3747	48.6166	54.58
		8.39	64.8	54.08	58.6545	48.3709	54
		8.396	65.376	53.98	58.4177	47.8794	54.48
		8.402	66.24	54.5	58.2025	47.6162	55.2
		8.409	66.936	54.6	58.0303	47.3704	55.78
		8.415	66.768	54.34	58.3101	47.2476	55.64
		8.421	66.624	54.86	58.1164	47.7215	55.52
		8.428	65.976	54.8	57.9872	48.757	54.98
		8.434	65.088	54	58.3747	49.7223	54.24
		8.44	65.088	54.9	59.2141	49.4941	54.24
		8.447	65.112	54.44	59.1711	49.6521	54.26
		8.453	65.496	54.06	58.7621	49.3713	54.58
		8.459	66.024	54.12	58.1379	48.8974	55.02
		8.465	66.456	54	57.7074	48.3884	55.38
		8.472	65.88	53.4	56.911	47.9145	54.9
		8.478	66.408	52.9	56.7819	47.1598	55.34
		8.484	65.616	52.28	57.0617	46.6157	54.68
		8.491	65.688	52.52	57.32	46.9317	54.74
		8.497	65.712	53.56	57.2339	47.5109	54.76
		8.503	66.024	54.08	57.7935	48.1778	55.02
		8.51	65.136	54.56	58.0303	48.5288	54.28
		8.516	66.312	54	58.0518	49.2835	55.26
		8.522	67.896	53.32	57.7935	49.3011	56.58
		8.529	69.84	52.86	57.5783	49.0905	58.2
		8.535	69.936	52.52	56.5236	48.7219	58.28
		8.541	68.856	53	56.1792	48.9851	57.38
		8.548	67.056	53.26	56.3944	48.5639	55.88
		8.554	65.448	52.96	56.9756	48.6692	54.54
		8.56	65.112	53.02	57.7074	48.7219	54.26
		8.567	66.264	53.08	58.2455	48.8623	55.22
		8.573	66.648	52.44	58.0518	48.9851	55.54
		8.579	66.288	53.22	57.9872	49.266	55.24
		8.586	65.496	53.68	58.0088	49.4941	54.58
		8.592	65.208	53.46	58.3101	49.0905	54.34
		8.598	64.56	53.44	58.4177	48.1778	53.8
		8.605	65.04	53.5	58.9128	47.4758	54.2
		8.611	64.656	52.72	59.5585	47.9496	53.88
		8.617	65.232	53.04	59.4509	47.8092	54.36
		8.624	64.896	53.9	58.6975	47.7741	54.08
		8.63	65.232	54.76	58.5469	47.5986	54.36
		8.636	64.656	54.78	57.8796	47.1247	53.88
		8.643	66	54.7	57.9872	46.2823	55
		8.649	66.864	53.7	59.3002	47.7741	55.72
		8.655	68.136	52.94	60.0751	48.8272	56.78
		8.662	68.808	52.6	60.8285	48.8272	57.34
		8.668	68.712	52.68	60.85	48.2129	57.26
		8.674	67.008	52	59.9675	48.2831	55.84
		8.681	66.264	52.68	58.676	47.23	55.22
		8.687	66.552	52.72	58.1379	47.3529	55.46
		8.693	66.288	52.72	57.4276	47.388	55.24
		8.7	67.056	52.94	57.5783	46.6157	55.88
		8.706	66.528	52.98	57.2985	45.2117	55.44
		8.712	65.136	52.1	56.9541	45.1941	54.28
		8.718	63.696	51.74	56.4159	45.668	53.08
		8.725	63.48	51.98	56.0931	46.1068	52.9
		8.731	63.072	52.16	56.3944	46.4402	52.56
		8.737	63.96	52.48	57.2339	46.6684	53.3
		8.744	65.112	52.84	57.2554	46.4929	54.26
		8.75	65.568	53.42	57.4276	46.7386	54.64
		8.756	65.976	53.28	57.7289	47.6688	54.98
		8.763	65.832	52.76	57.4706	48.6868	54.86
		8.769	65.136	53.1	56.7819	49.0905	54.28
		8.775	63.792	53.52	56.911	48.9325	53.16
		8.782	63.696	53.4	56.3299	48.1953	53.08
		8.788	63.432	52.88	56.5236	47.5811	52.86
		8.794	64.224	52.3	57.2985	47.1072	53.52
		8.801	65.328	51.2	57.8581	47.3002	54.44
		8.807	66.912	50.82	57.5568	47.9496	55.76
		8.813	66.864	51.14	57.1478	48.3709	55.72
		8.82	66.936	52.46	56.5451	47.7741	55.78
		8.826	66.48	52.68	56.4159	47.2827	55.4
		8.832	66.288	53.44	57.1693	47.1423	55.24
		8.839	66.12	53.88	58.1594	46.528	55.1
		8.845	67.176	54.06	58.2886	47.4407	55.98
		8.851	66.912	53.06	57.7935	48.5464	55.76
		8.858	66.24	53.96	57.0617	48.5815	55.2
		8.864	65.88	54	56.2222	48.406	54.9
		8.87	64.944	53.66	55.8993	48.7745	54.12
		8.877	64.368	53.34	55.8993	48.0023	53.64
		8.883	65.112	52.74	55.6841	48.0198	54.26
		8.889	65.424	51.76	55.7702	48.1251	54.52
		8.896	64.872	51.68	55.6411	47.5986	54.06
		8.902	65.472	53.76	55.8993	47.546	54.56
		8.908	64.632	54.62	56.2222	47.7917	53.86
		8.915	64.416	55.06	56.2007	47.3529	53.68
		8.921	64.344	54.48	55.7487	46.879	53.62
		8.927	64.08	53.82	55.5334	46.5982	53.4
		8.934	63.912	52.66	54.9953	46.0015	53.26
		8.94	64.944	52.62	55.7487	46.5982	54.12
		8.946	65.232	52.3	56.5451	47.8794	54.36
		8.952	65.088	52.02	57.1478	48.8272	54.24
		8.959	64.536	52.72	57.5998	48.8447	53.78
		8.965	63.624	52.94	58.0518	48.4762	53.02
		8.971	63.216	53.52	57.6429	47.7566	52.68
		8.978	63.696	54	57.4922	46.9492	53.08
		8.984	65.952	53.22	57.2339	48.6166	54.96
		8.99	65.328	53.6	55.7272	45.2643	54.44
		8.997	64.104	52.94	55.2106	49.8276	53.42

## Sheet: Extended Data Fig.1d
		Extended Data Fig.1d
				m1A / 103 rA
				repeat1	repeat2	repeat3
			Col_0	2.02597	2.10771	2.11732
			mettl4-1	2.32369	2.31143	2.33792
			WT-re-mettl4	2.21969	2.22134	2.25302
			Mu-re-mettl4	2.51527	2.51531	2.51541

[truncated: 8 more sheets: Extended Data Fig.1e, Extended Data Fig.1f, Extended Data Fig.1g, Extended Data Fig.2b, Extended Data Fig.2d, Extended Data Fig.3b, Extended Data Fig.6c, Extended Data Fig.7c]
